# Supplementary material for: Development and validation of the Mentalizing Emotions Questionnaire: A self-report measure for mentalizing emotions of the self and other
Source: PLoS One. 2024 May 6;19(5):e0300984. doi: 10.1371/journal.pone.0300984 (PMC11073734; doi:10.1371/journal.pone.0300984)
Supplement: S2 File — (XLSX) [file pone.0300984.s002.xlsx]

## Sheet: Sheet1
MEQ_01	MEQ_02	MEQ_03	MEQ_04	MEQ_05	MEQ_06	MEQ_07	MEQ_08	MEQ_09	MEQ_10	MEQ_11	MEQ_12	MEQ_13	MEQ_14	MEQ_15	MEQ_16	MEQ_17	MEQ_18	MEQ_19	MEQ_20	MEQ_21	MEQ_22	MEQ_23	gender	age	education	work	mental disorder	TIME_RSI
7	5	5	5	6	5	6	6	6	5	6	5	6	5	6	5	5	6	6	5	5	6	6	1	18	5	2	1	1.06
3	2	5	3	2	3	3	5	3	3	3	3	2	2	3	3	3	2	3	2	2	2	2	1	49	6	6	1	0.61
7	3	5	2	7	7	7	5	5	6	3	3	7	3	6	3	7	6	3	6	3	6	3	1	53	8	4	1	1.06
7	4	6	5	7	6	7	6	7	7	7	7	6	5	5	5	6	6	5	7	7	7	5	2	36	4	4	1	0.61
7	5	6	6	7	7	7	6	6	5	6	6	5	5	7	5	3	5	5	6	6	6	6	2	56	8	5	1	1.04
6	6	5	4	7	6	7	5	4	5	7	5	6	6	7	5	6	5	7	4	6	5	4	1	20	5	3	1	0.87
7	7	7	7	7	5	5	5	5	5	5	5	5	5	5	5	6	6	6	5	6	6	6	2	45	8	4	1	1.09
7	3	5	3	7	7	7	3	4	3	5	5	5	3	4	3	3	3	3	3	2	3	2	2	44	6	4	1	0.79
6	5	3	5	6	5	6	6	4	5	5	5	6	4	5	5	5	3	5	6	5	5	6	1	48	6	6	2	1.69
4	2	4	3	3	3	3	3	2	2	3	1	3	3	3	3	4	3	3	2	2	3	2	1	52	8	4	1	1.02
6	3	6	2	6	7	7	6	1	1	1	1	5	3	3	3	3	4	3	4	2	2	1	1	47	2	4	1	0.5
5	3	6	2	4	4	5	3	1	1	3	2	5	2	3	3	5	4	4	2	2	2	3	2	64	6		2	0.48
6	2	5	2	6	5	5	4	4	6	5	5	5	5	5	4	4	4	4	5	4	4	4	2	49	8	4	1	1.13
5	3	5	5	6	6	5	6	4	3	4	4	6	4	6	5	5	5	5	5	4	4	4	1	32	4	4	1	0.9
5	3	4	3	3	4	5	6	2	4	3	3	5	5	5	5	4	5	4	3	3	3	3	1	56	8	4	1	0.96
5	5	6	3	3	3	3	3	3	4	5	5	3	4	3	4	3	2	3	3	4	4	4	2	40	2	6	1	0.71
6	4	5	4	6	6	6	6	6	5	7	6	7	7	7	6	5	6	6	7	4	4	6	1	21	5	3	1	1.01
3	2	4	2	2	2	2	2	2	3	2	2	1	1	1	1	1	1	1	1	1	1	1	2	65	2	6	1	0.75
5	4	5	4	5	4	5	5	4	4	5	4	4	4	5	5	6	5	5	5	5	5	5	2	53	6	4	1	1.19
7	6	4	2	5	4	4	4	3	3	4	3	4	3	3	3	2	2	2	2	2	2	3	2	59	6	6	1	0.95
5	5	4	5	6	5	5	3	3	2	4	2	6	4	5	3	5	4	4	4	2	6	3	2	30	5	6	1	0.44
3	3	5	3	3	3	3	3	2	2	2	3	3	3	3	3	3	3	3	3	3	2	3	1	57	6	5	1	1.39
5	3	2	3	5	3	4	4	6	6	3	4	7	5	6	4	5	5	6	6	6	6	3	1	45	8	4	1	0.94
7	5	6	4	6	5	6	4	4	3	4	3	5	4	4	3	5	5	4	3	3	4	5	1	47	3	4	1	0.55
4	5	6	5	6	6	6	5	5	4	3	3	6	5	7	3	7	6	3	7	4	4	5	1	53	5	4	1	0.49
5	6	5	3	7	7	6	5	5	6	7	6	6	5	5	5	6	5	5	6	3	6	3	1	33	8	7	1	0.83
6	6	7	6	7	6	6	6	6	6	5	5	6	6	5	3	5	6	5	5	3	5	3	1	28	8	4	1	0.98
4	1	6	3	6	4	4	4	3	2	4	2	5	3	3	4	3	3	2	2	2	2	3	1	61	6	4	1	0.93
5	5	5	3	5	3	4	4	3	3	4	4	3	3	3	4	3	2	3	5	3	4	3	1	60	3	4	1	0.89
2	2	3	2	2	2	2	2	2	2	2	2	3	2	1	2	4	3	3	2	2	2	2	2	32	7	4	1	0.93
5	5	5	5	5	5	5	5	3	4	4	5	3	3	4	4	5	3	5	4	4	5	4	2	38	5	4	1	0.91
7	7	4	3	6	7	7	7	2	3	3	3	7	6	6	3	5	6	6	5	5	6	3	1	39	8	7	1	1.2
5	3	7	2	5	6	6	3	2	3	2	2	4	3	3	3	3	3	4	4	2	2	1	2	45	5	5	1	0.99
6	3	3	2	6	5	6	5	2	3	3	2	5	3	3	3	5	5	3	5	2	3	3	1	47	3	4	1	0.8
5	2	6	2	5	2	2	3	3	5	5	5	4	3	2	4	3	2	4	2	2	3	3	2	61	8	4	1	0.74
7	4	7	7	7	7	7	7	7	7	7	7	7	7	7	7	7	7	7	7	7	7	7	1	57	6	4	1	1.14
7	3	6	1	7	4	6	6	6	6	7	6	7	5	5	4	5	5	5	6	5	7	5	1	49	6	4	1	1.02
3	3	5	2	3	3	3	2	2	3	3	3	4	3	3	2	3	2	3	2	2	3	2	2	59	6	4	1	0.74
7	5	6	7	7	6	6	6	3	5	3	3	6	6	6	4	7	6	5	6	2	4	4	1	57	4	7	1	0.22
6	5	5	5	5	5	5	5	2	2	2	2	4	4	3	3	3	4	3	3	3	3	3	1	39	3	4	1	0.6
5	5	5	5	5	5	5	5	3	3	3	3	5	3	5	4	5	5	5	5	3	4	3	2	30	8	4	1	0.7
7	7	4	4	6	7	7	2	5	5	6	4	7	4	6	7	6	6	7	4	6	7	4	1	59	6	4	2	0.66
3	1	6	3	3	4	3	2	1	2	2	2	4	5	4	5	5	4	5	4	5	5	4	2	46	7	4	1	0.83
5	5	5	3	3	3	3	3	2	2	3	3	6	3	5	3	5	5	3	5	3	3	3	1	32	9	4	1	0.89
5	3	5	5	6	6	6	5	4	6	5	5	6	4	6	2	5	5	5	5	4	4	3	1	53	8		1	1.01
5	5	6	5	5	6	7	7	6	3	3	5	5	5	3	5	5	3	3	4	5	3	3	1	38	6	4	1	0.81
7	4	5	3	7	7	6	6	6	5	7	6	5	5	6	4	5	5	5	3	3	5	5	1	32	8	4	2	1.15
7	1	7	1	7	7	7	6	5	7	7	7	7	3	7	3	7	7	7	7	3	6	3	2	52	8	4	1	0.85
4	5	3	3	3	4	4	4	1	1	1	1	5	4	4	4	5	4	5	3	1	1	1	1	28	6	4	1	1.24
6	7	5	5	6	6	6	7	4	3	5	5	6	5	5	5	6	5	6	5	4	5	6	1	28	8	4	1	1.23
7	2	6	6	7	7	7	6	6	7	7	5	6	5	7	6	7	7	7	6	7	7	7	2	36	7	4	1	1.31
5	2	3	2	7	4	6	3	3	3	4	3	4	4	6	6	4	4	5	3	3	2	2	1	23	7	3	2	0.87
3	3	6	3	3	5	5	4	2	3	3	3	5	5	5	4	6	3	6	3	4	4	4	1	61	8	4	1	1.11
5	3	3	2	3	2	3	5	1	2	3	2	3	5	4	3	5	3	3	2	2	3	3	2	40	5	6	1	0.66
6	7	4	4	6	6	7	5	6	4	6	6	6	5	6	5	7	3	6	6	4	4	7	1	28	3	4	2	0.72
6	6	4	5	6	6	6	5	6	6	5	6	6	5	6	4	4	5	4	6	4	6	5	1	26	5	3	2	1.4
6	3	5	4	5	7	6	5	3	5	5	4	6	5	4	5	5	5	6	6	5	5	6	2	51	8	4	1	1.47
7	5	4	4	7	4	7	5	3	3	4	3	5	4	3	5	4	4	5	5	3	3	3	2	36	7	7	1	1.17
7	3	6	4	4	6	5	5	4	5	4	5	7	5	5	3	4	4	3	3	3	5	4	2	64	6	6	1	0.51
6	5	4	6	5	5	6	5	6	5	5	6	5	6	6	2	6	5	6	5	1	2	2	2	52	8	4	2	0.74
7	5	5	4	5	5	5	5	5	5	7	7	6	6	7	6	5	5	5	4	4	6	7	2	47	6	6	1	1.33
3	2	2	4	5	4	4	4	2	2	2	2	4	2	2	3	4	4	4	4	4	4	4	1	48	6	6	1	1.08
7	5	4	3	7	7	7	6	6	4	6	4	6	6	5	6	7	6	6	5	4	5	3	1	28	5	5	1	0.94
4	3	2	3	6	6	7	6	4	4	5	3	6	5	6	5	4	6	5	5	3	5	4	1	49	6	6	2	0.82
6	5	4	5	6	6	5	6	5	5	5	5	3	4	5	5	4	5	5	4	4	5	4	1	59	7	5	1	0.67
7	1	6	4	4	6	7	4	4	4	7	6	7	6	7	6	7	7	7	7	7	7	7	2	45	6	5	1	0.74
4	1	6	1	4	1	1	1	1	6	2	2	3	1	4	1	5	3	3	2	1	3	3	2	38	8	4	1	1.16
3	3	6	2	2	1	2	2	1	3	2	1	3	2	1	2	2	1	1	1	1	1	1	1	58	2	6	1	1.08
6	5	4	5	4	4	3	5	2	2	2	1	3	3	2	4	2	2	2	2	1	2	2	2	61	6	4	1	0.92
5	6	4	3	6	6	6	6	6	3	5	5	6	5	6	5	6	6	6	4	4	6	4	1	20	5	3	1	1.49
5	5	5	4	4	5	5	4	4	4	5	4	5	4	4	4	4	4	5	4	3	4	4	2	64	6	6	1	0.95
5	5	5	5	5	5	5	5	5	5	5	5	5	5	5	5	5	5	5	5	5	5	5	2	36	8	4	2	0.64
7	6	6	5	7	6	7	5	5	6	5	5	5	6	5	3	6	6	6	6	5	6	5	2	54	5	4	1	0.65
4	4	4	4	4	4	4	4	4	4	4	4	3	3	3	4	4	4	4	4	4	4	4	1	25	6	6	2	1.24
5	3	3	3	5	5	5	4	3	4	4	3	3	3	2	4	3	3	3	3	3	4	3	1	38	3	4	1	0.57
6	3	4	3	7	7	7	3	6	4	6	6	5	3	4	5	6	6	5	6	3	5	3	1	21	5	3	1	0.73
5	5	5	4	5	4	4	4	4	4	4	4	4	4	4	4	2	3	3	6	6	6	5	2	36	2	6	2	0.43
3	2	3	2	3	2	2	3	2	2	1	1	2	2	3	4	3	4	3	2	2	1	2	2	26	3	4	1	1.22
5	5	6	6	5	2	3	5	1	1	1	2	3	5	4	4	5	3	4	2	1	2	2	2	38	7	2	1	0.53
5	4	2	3	5	5	5	3	1	1	4	2	3	3	2	4	2	2	2	2	1	1	1	2	64	6	4	2	1.03
5	6	3	5	6	6	7	5	4	3	4	3	6	7	5	6	7	6	6	6	2	4	3	2	34	3	4	2	0.62
5	3	6	1	1	2	2	1	1	1	4	3	4	2	1	3	1	1	2	1	1	1	1	1	24	3	4	1	0.79
3	3	6	2	5	5	3	4	2	2	2	2	5	3	3	4	5	3	5	3	2	2	1	2	64	6	6	1	0.52
4	5	6	2	5	3	5	3	2	2	2	2	4	3	2	3	4	3	5	4	2	2	3	2	42	3	7	1	0.85
7	6	6	6	7	6	6	6	6	5	7	5	6	7	6	6	6	6	6	6	6	6	5	1	35	5	3	1	0.95
7	5	6	4	6	5	7	6	5	4	7	5	5	5	5	2	4	3	5	3	3	6	5	1	28	8	6	1	1.17
3	5	4	3	5	3	5	5	2	3	2	3	5	4	3	5	3	3	5	3	2	3	3	2	49	6	4	1	0.91
6	2	7	3	7	6	3	2	5	6	5	6	6	5	5	5	4	3	5	2	1	6	2	1	62	8	6	1	0.78
6	4	4	5	4	6	5	4	2	2	3	3	6	5	5	4	5	5	5	5	5	5	5	1	47	8	5	1	0.66
5	5	5	3	5	5	5	4	3	3	3	3	4	3	5	3	3	5	4	5	3	4	3	3	41	6	4	1	0.61
3	2	6	2	2	1	1	2	1	1	2	1	1	1	1	2	5	2	2	2	1	1	1	2	36	5	4	1	0.82
3	3	6	3	5	5	5	3	2	5	3	3	3	3	3	5	4	3	4	3	2	3	3	2	53	8	7	1	1.23
5	2	6	2	4	3	3	4	3	3	5	5	5	3	4	3	5	4	5	5	3	5	5	2	32	4	6	1	1.05
3	3	2	2	3	2	2	2	2	2	2	2	3	3	3	4	4	4	3	4	4	4	4	2	49	6	6	2	0.73
6	4	5	3	4	5	5	3	1	3	1	1	5	4	5	4	3	3	4	3	2	2	1	2	58	2	6	2	0.63
7	5	5	4	5	4	6	5	3	2	4	3	6	4	5	5	5	5	5	6	3	5	3	1	31	6	4	1	0.78
7	4	6	3	5	6	6	6	4	5	5	5	5	5	5	4	5	3	4	3	4	5	4	1	44	8	5	1	0.69
5	5	4	4	5	6	6	5	6	6	6	5	6	6	6	4	6	6	6	6	5	6	6	1	27	6	4	1	1.5
5	5	3	2	5	3	5	2	2	2	2	2	2	3	2	5	2	2	2	3	1	2	1	2	57	3	6	2	0.74
4	1	3	3	3	5	3	3	2	2	3	3	4	3	4	3	5	4	4	3	4	3	3	2	38	7	4	2	1.3
5	3	5	3	6	5	7	6	5	6	6	6	6	5	6	5	7	5	5	5	5	7	5	2	60	3	4	1	0.73
4	5	5	4	5	4	4	4	2	4	3	2	6	5	5	5	5	5	5	5	4	2	2	1	31	7	4	1	1.3
6	6	6	6	7	7	7	6	7	7	3	7	6	7	7	6	6	7	6	6	6	7	7	1	63	8	4	1	1.2
6	5	6	3	6	6	6	3	2	2	3	2	5	6	5	5	6	3	6	6	2	3	4	2	46	2	4	1	0.76
5	5	5	5	5	5	5	4	3	2	5	3	6	6	6	5	6	6	6	5	4	4	4	2	50	4	4	1	1.28
3	2	5	3	3	3	4	5	2	3	4	3	5	5	5	5	4	4	5	3	3	4	4	2	62	8	7	1	1.3
7	7	7	7	7	7	7	7	7	7	7	7	5	5	5	5	5	5	5	5	5	5	5	1	30	8	4	1	1.1
5	3	7	2	6	6	6	6	6	6	7	6	4	4	4	4	5	3	5	5	4	4	4	1	45	5	4	2	1.32
4	4	3	3	4	5	5	4	3	4	3	3	4	4	4	2	3	3	4	3	3	3	3	2	64	8	7	1	0.93
6	5	3	4	5	5	6	6	5	6	4	5	6	5	5	4	5	5	6	4	5	5	4	1	29	8	4	1	1.01
6	5	5	4	6	6	6	5	6	5	6	5	5	4	5	4	4	4	5	5	3	5	3	2	28	8	6	1	0.65
5	5	2	2	4	4	5	1	2	2	3	2	6	2	6	3	6	5	3	3	2	5	3	2	41	6	6	1	1.66
6	6	6	5	6	3	4	3	3	3	5	4	5	5	6	5	3	2	3	2	2	3	3	2	50	3	4	2	0.78
6	3	6	6	6	6	6	6	3	6	3	3	5	5	5	4	4	5	5	5	3	4	4	2	54	6	7	1	1.18
5	3	6	3	6	6	6	7	7	7	6	7	5	5	5	7	6	7	6	6	4	5	5	2	63	6	4	1	1.1
6	5	2	1	6	6	7	4	2	3	6	3	5	5	4	4	3	3	4	3	2	2	3	1	56	8		2	0.71
7	7	7	4	5	4	3	3	1	2	2	4	5	4	5	4	4	4	3	6	3	5	2	2	51	6	4	1	0.94
4	2	6	5	5	5	6	5	1	4	3	1	3	4	4	5	3	3	3	3	1	2	5	2	55	2	4	2	0.33
5	2	6	2	5	3	4	4	1	3	2	1	4	3	5	5	4	3	5	3	5	4	3	2	40	6	4	1	0.77
5	2	5	5	3	7	7	4	4	4	5	5	5	3	7	4	6	7	5	5	5	5	3	1	61	3	4	2	1.04
3	3	5	1	5	5	5	3	3	5	6	6	5	5	6	2	5	3	3	3	6	6	3	2	65	2	6	1	0.5
5	4	4	4	3	3	3	4	4	3	4	3	5	4	4	3	2	3	3	4	4	3	3	2	62	2	4	1	0.51
5	5	2	4	5	5	3	2	1	1	3	2	6	5	3	4	3	3	4	4	2	3	1	1	43	6	4	1	1.23
6	5	3	4	5	6	7	5	7	4	6	5	7	6	6	5	4	4	6	6	3	5	4	1	19	4	1	1	1.2
6	5	5	4	6	5	6	4	3	2	3	3	3	3	3	3	4	3	4	3	1	2	2	2	43	7	4	1	1.19
5	4	4	3	6	6	7	5	2	3	2	3	5	5	5	4	5	5	4	6	3	4	4	2	63	6	4	1	0.99
6	5	5	5	5	5	5	5	5	4	5	4	6	5	5	4	7	6	6	6	4	5	4	2	34	4	4	1	1.43
4	3	5	2	6	7	7	6	4	4	5	2	5	3	6	5	5	5	4	6	3	5	2	1	35	8	4	1	0.6
5	3	4	4	5	5	7	5	6	5	6	6	6	4	6	5	5	5	6	5	4	5	3	1	46	8	5	1	0.92
6	3	6	3	6	4	5	5	3	5	4	3	5	3	5	3	3	3	3	5	3	3	5	1	48	6	4	1	0.79
6	4	5	4	4	3	5	5	1	5	5	5	5	4	4	3	3	3	3	3	1	5	3	1	65	6	6	2	0.66
6	6	5	6	7	6	7	6	3	5	5	4	7	6	7	5	7	6	6	6	6	7	6	2	56	8	4	1	0.54
6	3	6	6	6	6	6	6	6	6	6	6	6	5	5	5	5	5	5	5	4	5	5	2	27	6	6	1	0.6
7	7	5	5	7	7	7	6	7	7	7	6	6	5	7	5	7	7	7	7	7	7	7	1	21	5	3	1	0.75
7	3	5	3	6	6	7	3	4	5	5	5	7	3	3	5	6	6	5	3	5	5	2	1	27	8	4	1	1.11
6	6	3	3	6	6	6	4	3	3	4	4	5	4	4	5	5	4	4	4	3	3	3	2	59	6	4	2	0.65
5	5	6	6	6	5	5	5	4	5	3	3	3	2	2	3	5	3	3	2	2	2	3	2	59	6	6	1	0.63
5	5	7	4	7	6	6	6	3	4	4	3	7	6	4	6	5	7	5	3	3	3	3	1	55	3	4	1	0.73
3	3	6	3	4	5	5	4	3	2	4	3	6	5	5	3	5	5	5	5	3	5	4	2	53	6	4	1	0.65
7	5	5	6	6	5	5	6	1	3	7	5	6	5	5	6	6	5	4	5	5	5	6	2	27	7	4	1	1.16
5	6	6	5	6	6	7	4	3	4	5	3	3	5	4	4	3	4	4	3	3	3	3	2	58	6	6	2	0.66
7	6	5	5	7	7	7	5	6	4	6	4	6	5	6	5	6	4	5	6	5	5	4	1	25	5	3	2	1.16
5	3	5	5	6	6	6	4	6	6	4	4	5	3	4	3	5	5	5	5	4	3	3	1	28	8	4	1	0.96
5	6	3	5	6	5	5	5	6	5	6	5	7	6	6	6	6	6	7	6	6	7	4	2	19	5	3	1	1.53
7	3	6	4	6	6	6	3	1	1	1	1	5	5	5	5	5	4	5	2	2	2	2	2	51	4	4	2	0.9
3	3	6	5	4	3	3	5	2	3	3	3	3	3	4	3	3	4	5	3	2	2	4	2	65	6	5	1	0.77
6	4	3	4	6	5	6	3	2	3	5	5	7	7	7	5	6	5	4	7	6	6	5	2	29	7	4	1	0.7
6	2	2	2	5	5	5	3	3	4	3	3	5	5	6	3	5	5	5	5	2	5	5	2	49	8	4	1	1.06
4	4	3	4	3	4	5	3	1	4	1	1	3	3	2	5	3	5	5	3	2	2	1	2	40	6	4	1	1.28
5	4	5	3	4	5	5	4	3	5	5	5	5	5	5	3	5	5	5	4	4	4	3	1	55	4	4	1	1.23
6	3	7	3	6	5	6	5	4	7	6	6	6	4	5	3	4	5	5	4	3	5	4	1	56	8	7	1	1.08
4	5	3	3	4	3	3	3	2	3	2	2	5	4	4	5	4	5	3	5	3	4	3	2	61	6	4	1	0.7
5	5	4	3	6	6	6	4	3	3	4	3	6	5	5	4	5	5	6	5	4	6	2	1	25	7	3	1	1.37
7	7	5	5	6	6	7	5	5	5	7	5	5	6	6	6	5	5	6	5	5	5	4	1	24	7	4	1	1.06
6	5	5	5	6	5	5	5	6	6	5	5	6	4	6	5	6	5	5	5	5	5	5	1	35	8	4	1	1.34
5	3	6	2	2	2	2	2	2	2	2	2	2	2	2	2	2	2	2	2	2	2	2	2	65	3	5	1	0.92
4	4	5	3	4	5	6	5	3	3	4	3	5	3	4	4	3	3	3	3	3	4	3	1	42	4	4	1	0.99
5	2	5	4	7	7	7	4	5	5	5	7	6	3	3	3	5	5	5	5	3	6	6	2	57	6	6	1	0.72
7	5	5	3	7	7	7	7	7	6	7	7	7	6	5	5	7	7	7	7	5	5	3	1	18	5	3	1	0.66
7	6	3	3	3	5	3	2	3	1	2	1	5	3	4	3	3	3	3	3	2	3	2	1	48	8	6	2	0.69
2	3	3	4	3	3	5	3	1	1	1	1	7	5	6	5	3	3	4	3	1	1	1	2	57	7	7	2	1.23
5	2	4	5	5	3	5	5	1	1	1	1	3	3	2	5	5	4	3	3	2	2	2	1	51	7	4	1	0.92
7	3	3	3	3	3	4	3	2	2	4	3	7	5	3	4	5	5	4	3	3	3	2	1	63	5		1	0.45
3	3	5	3	3	3	3	3	2	2	2	2	3	3	3	3	3	3	3	3	3	3	3	2	27	6	4	1	1.35
6	4	6	6	6	5	5	4	3	3	3	3	5	5	5	5	6	5	5	5	3	3	3	2	58	3	4	1	0.54
4	4	6	1	1	3	1	1	1	3	3	3	5	1	3	4	4	3	3	1	3	3	1	1	56	5	4	1	0.93
7	5	6	3	7	6	6	6	3	3	6	6	7	6	6	5	6	6	6	5	3	6	3	1	57	6	4	1	0.79
6	6	5	5	6	6	7	5	6	5	6	5	5	3	6	3	5	5	5	5	3	5	3	1	27	7	3	2	0.78
4	3	3	3	3	4	4	3	2	2	3	3	5	5	5	3	3	3	3	5	4	5	3	1	34	3	4	1	1.06
6	4	5	4	6	7	7	4	5	4	5	5	6	6	6	4	5	5	6	5	5	5	4	1	29	3	4	2	0.91
7	5	4	3	7	7	7	4	5	5	6	6	6	5	5	5	4	5	6	5	3	5	2	1	31	7	7	1	0.89
5	5	6	4	5	5	6	5	3	2	4	2	3	5	5	5	3	2	3	3	2	4	4	2	42	4	4	1	1.25
7	7	7	7	7	7	7	7	7	7	7	7	7	7	7	7	7	7	7	7	7	7	7	1	31	8	4	1	0.99
6	4	5	3	5	6	6	6	5	5	5	5	5	3	4	3	5	5	5	3	2	4	3	1	57	5	4	1	0.85
5	6	4	4	3	3	3	3	2	3	3	3	5	5	5	4	6	6	5	5	3	3	3	2	50	8	4	1	1.1
5	5	4	4	5	6	7	5	7	5	7	4	6	3	7	4	5	5	4	7	4	7	7	2	35	6	4	1	0.39
5	3	5	2	7	7	7	6	3	3	4	5	5	3	5	4	6	6	7	7	3	4	4	2	30	8	4	1	0.86
6	6	5	5	5	6	6	5	3	4	6	6	6	6	6	6	6	6	6	6	5	5	5	1	29	7	4	1	1.14
6	5	4	5	5	6	7	5	3	3	2	3	5	3	4	3	5	5	4	4	3	3	3	1	25	8	4	1	0.67
7	5	5	5	6	6	6	5	4	4	5	5	7	5	6	4	4	5	6	5	4	5	5	1	31	5	4	1	0.86
7	5	4	5	5	5	4	5	5	4	5	4	5	5	5	4	4	4	5	5	4	4	5	2	34	7	5	2	1.32
3	4	3	2	3	3	2	2	1	1	1	1	4	3	3	2	2	1	1	1	2	2	1	1	55	7	4	1	1.06
4	3	3	3	3	3	4	6	1	2	3	2	4	3	5	5	5	3	3	2	2	2	1	2	44	3	4	1	1.08
6	4	6	4	6	6	6	5	4	4	5	5	5	4	5	4	5	5	5	5	4	5	4	2	44	7	4	1	0.51
2	3	2	2	1	1	2	1	1	1	1	1	2	2	1	1	5	2	2	1	1	1	1	2	36	9	4	1	0.79
7	5	4	5	7	7	7	5	3	4	6	5	5	5	5	4	5	2	5	6	6	3	3	2	61	2	6	2	0.57
5	5	4	3	5	5	5	3	3	3	3	3	5	3	3	3	3	3	4	2	2	3	2	1	47	3	4	1	1.07
7	6	6	6	7	5	6	5	5	6	6	6	7	6	5	7	5	5	5	6	5	6	6	1	24	7	3	1	1.61
5	3	5	5	5	5	5	6	3	4	5	4	3	3	4	5	4	5	4	3	3	3	4	2	48	5	4	2	0.74
3	3	5	2	2	2	2	2	2	2	1	2	4	4	3	3	4	2	3	3	2	2	1	2	61	3	4	1	0.34
5	5	5	5	5	5	5	5	5	5	7	7	6	6	6	6	5	6	6	6	6	6	6	2	47	6	5	1	1.74
5	3	3	2	3	3	3	3	3	2	4	2	4	3	3	3	5	5	4	5	2	4	4	1	24	7	3	1	0.8
5	2	4	3	5	5	6	4	3	3	2	3	6	4	5	3	5	4	4	5	4	5	4	2	28	3	4	1	0.95
4	2	3	2	3	3	3	3	1	2	1	1	2	3	1	3	3	3	3	2	1	1	1	2	59	4	4	1	1.13
5	4	4	4	5	3	3	3	2	3	3	3	4	4	3	3	5	3	3	3	2	3	5	2	39	8	4	1	1.06
5	5	3	1	7	7	7	7	7	1	6	3	7	5	7	5	4	5	6	7	5	6	6	2	62	2	6	2	0.77
2	1	3	3	3	2	3	3	1	1	3	2	3	2	4	3	3	3	4	3	2	3	5	2	35	7	4	2	1.23
5	5	4	5	5	5	5	5	5	5	5	5	5	5	5	5	6	6	6	5	2	3	3	1	36	6	4	1	1.06
4	4	5	4	5	6	6	5	3	3	4	3	5	4	3	4	5	4	4	3	4	3	4	1	47	6	4	1	1.01
5	3	3	5	6	7	7	6	3	3	4	4	7	6	6	6	6	5	5	5	5	5	4	1	26	7	6	1	0.97
6	6	3	5	5	5	5	4	1	3	1	2	3	3	3	3	4	4	4	4	1	1	1	1	42	6	4	1	1.38
6	3	6	6	4	7	6	6	5	6	5	6	7	3	5	2	6	6	4	5	5	6	6	1	41	8	5	1	0.91
6	3	2	4	7	6	7	4	5	5	7	4	5	5	7	5	2	4	5	6	2	2	4	1	42	6	4	1	0.5
7	3	5	5	7	5	6	6	3	3	5	5	5	5	6	3	6	5	5	5	3	3	4	1	41	8	4	2	0.88
7	5	5	3	6	6	6	6	7	6	7	6	6	5	7	5	6	3	3	3	5	6	6	1	48	6	6	1	0.75
7	7	4	4	7	7	7	5	7	6	7	7	6	6	7	6	5	7	6	7	5	6	6	2	62	8	5	1	0.65
7	7	5	3	7	7	7	7	3	3	6	3	4	5	5	5	6	5	5	4	4	5	5	1	42	6	4	1	0.8
5	3	6	4	6	5	3	3	4	4	4	3	4	4	3	4	4	3	5	3	4	5	3	2	61	6	4	1	0.9
6	3	6	3	6	7	7	6	5	5	7	6	6	3	6	5	5	5	6	6	5	5	5	2	62	5	4	1	1.04
5	4	3	5	6	5	5	4	4	5	4	4	4	3	4	4	4	4	4	4	4	5	4	1	23	6	4	1	1.48
6	6	5	6	7	7	7	7	6	7	6	5	7	6	7	7	7	7	7	7	5	6	6	1	30	4	6	1	1.03
3	5	5	5	3	3	4	5	2	4	2	2	5	3	3	3	4	3	3	3	2	1	2	2	60	6	6	1	0.5
7	7	6	6	6	6	6	6	5	5	6	5	6	6	6	6	6	5	6	5	4	5	5	1	19	5	2	1	0.74
7	7	6	6	7	7	7	5	4	5	4	3	7	5	7	3	6	6	7	4	5	6	7	1	38	5	4	1	0.82
5	6	4	4	6	5	5	4	2	2	4	4	5	6	5	5	6	6	5	6	6	5	5	2	28	3	7	1	0.9
6	4	7	5	7	7	5	6	6	5	5	5	5	5	6	5	4	4	4	5	3	4	2	1	40	5	4	1	1.36
6	6	4	3	6	5	6	4	7	3	5	4	7	7	7	7	7	7	7	7	7	7	6	1	26	7	4	1	1.41
5	5	6	3	7	6	6	6	6	5	7	5	5	5	6	6	5	6	6	6	6	6	5	1	25	6	4	2	1.82
6	5	7	3	4	3	4	3	4	5	5	6	2	1	1	4	1	1	1	1	1	1	1	2	32	7	4	1	1.55
5	4	5	4	6	5	5	4	5	4	5	6	6	5	6	5	4	4	5	4	5	5	4	1	23	5	3	1	1.48
7	3	6	3	5	4	5	3	1	3	3	1	3	4	4	3	4	4	5	4	4	3	4	2	45	6	4	1	1.31
7	5	6	3	6	5	5	3	1	1	2	1	5	5	5	3	6	5	3	5	2	2	2	2	42	8	6	1	0.75
6	6	6	5	6	6	7	7	5	5	7	5	7	6	7	7	7	7	6	6	7	7	6	1	31	3	4	1	1.15
7	5	4	3	7	7	7	5	4	7	7	6	7	3	7	2	5	7	4	5	5	7	6	1	57	6	6	1	0.66
7	7	4	4	5	7	7	5	5	5	6	5	6	5	6	6	5	5	4	5	5	5	5	2	27	5	3	1	1.39
5	5	6	3	5	5	5	5	3	6	3	3	5	4	3	3	3	4	5	3	2	2	2	1	45	3	6	1	0.72
7	4	5	5	5	5	5	4	4	4	4	4	3	4	4	4	4	4	4	4	4	4	4	2	62	3	4	1	0.63
4	3	3	3	5	5	6	3	5	2	3	2	4	5	5	6	5	5	3	5	3	4	3	1	25	8	4	1	0.34
4	3	5	4	5	4	5	5	4	3	5	4	4	3	3	3	5	3	3	3	3	4	4	2	62	6	4	1	0.9
4	5	6	3	5	3	6	5	3	3	5	5	6	6	6	5	4	5	5	3	3	4	3	1	30	8	4	1	1.54
3	3	5	3	2	3	2	2	2	3	2	3	3	3	3	4	4	2	3	2	2	2	3	2	64	2	4	1	1.05
7	5	6	5	7	5	7	6	3	5	6	3	6	5	5	3	6	6	6	6	3	5	6	2	50	8	4	1	0.6
5	3	6	3	3	3	5	3	3	3	3	2	4	4	3	2	3	4	3	3	2	4	1	2	57	8	4	1	1.05
5	5	7	4	4	3	3	3	1	1	1	1	6	5	5	4	3	1	2	2	1	1	1	2	35	3	5	1	0.87
3	3	5	3	3	3	4	4	2	3	3	3	4	4	5	4	4	4	4	4	4	4	4	2	59	8	5	1	1.45
5	5	4	5	6	6	6	6	4	3	3	4	6	6	6	6	6	6	6	6	6	6	6	2	49	5	5	1	1.05
7	3	5	4	5	6	6	5	5	3	3	3	5	5	5	3	4	5	5	3	3	3	3	2	57	5	5	1	0.78
5	5	3	3	5	5	5	4	4	5	5	5	5	6	6	4	5	4	5	4	5	5	5	1	21	3	2	1	1.04
7	7	5	5	7	7	7	4	5	7	7	7	7	7	7	7	7	7	7	7	7	7	7	1	50	6	4	1	0.79
6	5	5	4	5	4	4	5	2	3	3	3	6	4	6	3	6	5	5	5	4	6	4	1	32	6	4	1	0.59
6	5	7	3	4	6	4	3	2	2	3	3	6	4	3	3	3	2	4	4	3	3	4	2	62	4	4	1	0.67
4	4	3	3	3	4	3	4	1	3	3	4	5	5	6	4	5	4	4	4	3	4	4	2	63	6	5	1	0.83
7	5	4	4	7	6	7	6	5	6	6	5	7	5	5	6	5	4	6	5	5	6	5	1	28	4	4	1	0.71
7	6	7	5	5	7	4	4	7	7	7	7	7	7	7	7	7	7	7	7	7	7	7	1	62	6	4	1	0.74
6	7	7	6	6	6	5	4	4	5	4	4	5	3	3	6	3	3	6	6	4	4	4	1	30	3	4	1	1.41
6	3	5	5	6	6	6	5	2	5	3	3	5	6	5	5	3	5	5	5	2	2	2	2	32	7	4	1	1.33
7	7	6	7	7	6	5	6	3	7	3	6	7	7	6	7	7	7	7	5	6	6	6	1	53	8	5	1	1.41
3	2	5	2	4	3	3	2	1	1	3	3	5	3	3	4	6	5	5	3	2	3	2	2	56	3	4	1	0.62
5	5	2	3	6	5	5	3	3	2	3	2	3	3	3	5	3	3	3	5	2	2	2	2	60	5	6	1	1.25
7	5	4	4	7	6	6	5	6	4	6	6	7	5	7	4	6	5	5	6	5	6	5	2	34	8	4	1	1.16
5	5	4	3	6	6	6	5	6	5	7	6	5	3	6	5	6	5	5	5	5	6	5	1	34	8	4	1	0.99
7	5	6	7	7	6	6	7	6	6	6	6	7	6	6	6	6	6	6	6	6	6	7	1	26	5	4	1	1.16
6	3	5	3	7	6	7	5	2	5	2	3	5	4	3	5	5	5	5	3	3	3	2	2	64	8	4	1	0.45
5	5	5	4	6	4	5	5	5	4	5	5	5	4	4	5	6	6	5	5	5	5	5	1	43	7	4	1	1.23
5	6	2	3	7	7	7	4	4	3	5	4	6	2	6	4	5	5	4	5	3	6	6	2	54	8	4	2	1.14
7	4	7	3	7	7	7	5	3	4	7	5	7	6	7	5	6	7	7	7	4	5	3	2	20	5	7	1	0.94
3	3	5	4	3	4	4	4	3	4	2	4	3	3	4	4	4	4	3	4	4	5	4	2	31	6	4	1	1.38
7	5	5	5	7	7	5	5	7	6	7	7	6	4	3	5	6	4	4	5	3	3	3	2	61	6	4	1	0.61
5	3	5	2	5	5	5	3	2	3	2	4	6	3	7	3	5	6	3	6	3	5	2	2	29	8	4	1	0.74
6	3	6	3	6	5	5	5	3	3	5	2	5	4	3	5	4	4	5	4	3	4	4	1	46	8	4	1	1.19
6	6	3	4	6	6	6	6	4	4	5	5	6	6	6	4	5	6	5	7	5	5	6	2	62	8	4	1	0.87
5	5	3	3	7	5	5	3	2	2	4	3	4	5	5	5	4	6	4	5	2	3	3	1	27	5	3	1	1.3
7	3	6	3	3	3	3	3	2	1	3	1	3	3	3	3	1	2	3	2	1	1	1	2	36	4	4	1	0.62
3	2	4	2	4	6	6	5	3	4	3	3	4	4	3	3	3	3	3	3	2	3	2	2	37	8	4	1	0.91
5	2	5	3	4	5	5	5	5	5	3	3	5	3	3	3	6	5	3	5	3	3	3	2	62	3	7	1	0.77
7	7	5	4	7	6	7	4	7	7	7	7	7	7	7	5	7	7	7	7	7	7	7	1	29	7	7	2	1.45
5	4	5	5	4	4	5	4	4	4	6	5	3	4	4	5	5	5	6	4	3	4	4	2	42	3	4	1	1.39
6	2	7	6	7	6	7	7	7	7	7	7	3	5	7	6	4	7	6	7	2	6	7	1	44	6	6	1	1.1
5	4	4	5	5	5	5	4	3	3	4	4	5	5	5	4	5	3	3	4	3	4	3	2	59	7	4	1	0.35
5	5	4	4	7	6	6	6	2	3	2	2	5	6	5	4	6	6	7	6	4	4	7	1	44	6	5	1	0.61
4	3	2	5	6	4	5	3	6	5	5	3	5	4	4	3	5	5	3	3	2	3	2	2	63	6		1	0.65
7	6	5	3	7	7	7	5	6	4	6	3	7	4	6	4	7	7	7	7	7	7	7	1	40	7	3	1	0.88
6	4	5	4	7	5	5	4	5	4	6	5	5	5	6	5	5	5	6	6	4	5	6	2	38	8	4	1	0.98
6	3	6	6	7	6	7	5	4	4	6	5	4	5	6	4	6	5	6	4	5	4	5	2	37	8	4	2	0.57
6	5	5	3	6	5	6	6	3	3	5	5	5	3	5	5	4	5	5	3	3	3	5	1	52	3	7	2	0.96
5	4	5	4	4	6	6	4	3	3	2	2	6	6	5	5	7	5	5	6	3	4	3	2	62	8	5	1	0.97
6	6	6	5	6	6	6	6	6	6	4	4	6	6	6	6	6	6	6	6	6	6	6	1	51	6	4	1	1.29
6	3	3	3	6	6	6	3	2	2	2	2	5	3	2	2	3	2	5	2	2	2	2	1	64	4	6	2	0.76
6	4	5	4	6	6	6	5	4	5	5	5	6	4	5	3	5	4	5	3	4	5	3	1	30	8	4	1	0.84
6	7	6	3	7	3	4	5	3	3	3	3	5	5	5	3	3	3	3	3	2	3	2	2	64	8	4	2	1.12
6	7	5	4	6	7	7	5	7	7	7	7	6	6	7	6	5	6	6	5	5	6	6	1	24	5	3	1	1.03
6	5	3	3	6	6	6	4	2	3	2	2	3	3	2	4	5	4	5	4	2	2	2	2	40	8	4	1	0.91
5	3	5	5	6	5	5	6	2	3	3	3	5	5	4	5	5	3	3	3	2	3	2	1	47	6	4	1	0.91
6	4	3	3	6	6	6	5	3	6	3	5	4	5	5	5	4	5	5	5	5	4	4	2	30	7	6	1	0.77
5	4	3	4	7	7	7	5	3	6	4	4	5	6	7	4	7	6	5	5	5	6	6	2	34	9	4	1	0.97
3	3	6	2	5	6	6	6	1	3	3	5	3	5	5	5	6	5	5	3	3	3	3	2	57	8	5	1	0.77
5	5	5	2	4	5	4	3	3	2	4	4	5	5	5	4	4	5	5	5	4	4	4	1	19	5	3	1	0.79
6	2	4	2	5	5	5	3	6	6	5	5	5	4	6	3	5	5	4	5	3	6	6	2	54	3	4	1	1.07
5	3	6	3	6	6	6	6	2	2	2	2	6	6	6	6	6	6	6	6	3	6	4	2	45	6	6	1	0.5
6	6	4	5	5	5	5	5	2	2	2	2	4	5	4	5	2	2	2	2	2	2	2	1	59	6	6	1	0.99
5	4	5	6	6	7	7	7	7	4	7	5	6	5	6	5	6	7	6	7	6	7	7	1	25	7	3	1	0.56
6	5	5	3	3	4	3	5	4	4	5	4	4	3	6	4	4	4	5	5	4	4	5	2	23	5	3	1	1.42
7	7	5	6	7	7	7	7	4	3	6	5	5	7	6	4	5	7	7	7	4	7	4	1	36	7	4	1	0.99
7	3	7	3	7	6	7	5	3	7	6	5	6	7	7	5	7	7	7	7	3	5	3	1	61	7	4	1	0.58
4	5	3	2	4	5	5	3	1	3	3	1	3	3	2	3	3	3	3	5	1	1	1	2	57	6	6	2	0.32
7	5	3	4	5	6	6	7	4	5	7	3	5	7	5	5	3	2	3	3	2	2	2	2	52	6	6	2	0.82
5	5	4	5	5	5	6	5	2	5	5	2	5	5	5	6	5	5	5	5	5	5	5	2	22	6	4	1	1.36
6	5	2	3	6	6	7	6	3	3	6	4	7	3	5	6	5	6	4	5	4	6	4	1	29	8	4	1	1.27
3	3	5	5	5	5	5	5	6	6	6	5	3	3	4	6	3	2	3	3	1	1	1	1	54	8	7	1	1.2
7	5	4	3	6	6	6	5	4	3	4	4	6	3	6	3	6	5	4	5	3	4	3	1	23	7	3	1	1.1
5	2	6	2	6	3	6	3	3	5	5	3	6	3	6	3	7	5	6	3	3	6	6	1	43	6	4	1	0.52
2	2	5	2	3	1	1	1	1	1	1	1	1	3	1	1	3	1	3	1	1	1	1	1	65	6	4	1	0.67
4	3	4	4	5	5	5	6	4	4	4	5	5	5	5	6	5	4	5	4	4	5	4	2	58	4	4	1	0.84
7	5	3	3	7	5	7	5	3	2	5	5	6	5	6	5	5	3	5	3	3	6	2	1	29	8	4	1	1.04
6	4	5	5	6	5	5	6	5	5	7	6	4	4	5	6	4	6	5	5	5	6	4	2	40	6	4	1	1.25
5	5	5	3	6	6	5	6	4	3	5	3	6	6	5	6	6	6	6	6	2	6	2	1	45	7	4	1	0.58
6	6	5	5	7	7	6	6	5	5	5	5	7	6	6	4	6	6	6	7	6	7	7	1	22	5	3	1	1.5
7	4	4	5	7	7	7	5	7	7	7	7	5	4	6	5	6	6	4	6	4	6	5	2	48	5	4	2	1.08
6	6	6	2	6	4	6	5	2	4	4	3	5	5	5	3	6	6	4	6	3	4	4	2	34	8	7	1	1.11
3	5	4	4	6	6	6	5	1	7	4	7	3	3	3	5	3	2	3	2	2	3	2	1	45	7	4	1	1.14
6	6	5	3	6	6	7	5	3	3	6	5	6	6	6	3	7	6	6	6	5	6	6	2	46	8	4	1	0.45
5	3	5	2	6	6	6	5	4	4	3	3	4	5	5	5	3	3	3	3	2	3	1	1	31	6	4	1	1.4
5	2	6	3	3	3	3	3	3	3	3	3	3	3	3	3	3	3	3	3	3	3	3	2	62	4	5	1	1.02
6	5	5	5	5	3	3	5	3	3	3	3	5	5	3	5	5	4	5	3	3	3	3	1	54	7	4	1	0.98
7	7	4	3	6	7	6	6	3	3	3	2	6	6	5	5	5	5	5	5	3	4	2	1	62	5	5	1	0.91
7	6	6	5	5	4	4	4	5	6	3	3	7	7	7	7	7	7	7	6	2	5	6	2	50	3	4	1	1.54
5	5	5	5	5	5	5	5	5	5	4	4	6	5	5	5	6	6	5	6	5	5	5	1	59	8	5	1	1.25
6	7	2	3	7	6	7	5	6	2	7	6	7	6	7	6	7	7	6	7	5	5	6	1	19	5	3	1	0.79
5	5	5	3	4	4	5	4	4	4	5	5	5	5	5	5	5	5	5	5	5	5	4	1	28	7	3	1	0.97
4	5	2	2	3	3	3	3	2	3	3	3	3	5	4	4	3	3	3	2	3	3	3	1	40	3	4	2	1.1
6	5	5	3	4	5	5	4	3	3	5	5	3	2	5	3	2	4	4	5	5	5	4	2	47	6	5	1	0.85
5	5	4	4	5	3	5	3	2	2	2	2	5	5	5	4	5	6	5	5	3	3	2	1	19	5	3	1	0.66
6	3	4	3	5	6	6	3	4	2	5	2	6	6	3	5	6	6	6	6	6	6	6	1	20	5	3	2	0.53
5	5	5	5	7	5	6	6	6	5	6	6	6	6	6	5	6	6	6	6	6	6	5	1	25	7	4	1	0.85
7	7	6	3	7	7	7	6	7	6	6	5	6	6	7	3	5	5	5	5	3	6	7	1	57	3	4	1	0.66
5	5	3	2	2	1	3	3	1	1	1	1	3	1	1	2	1	1	2	1	1	1	1	2	58	2	4	1	0.75
3	3	7	2	3	2	2	3	1	2	1	1	2	2	1	2	2	1	2	1	1	1	1	2	52	6	4	1	0.62
3	2	6	2	3	3	3	3	1	3	2	3	2	4	6	3	5	4	4	2	5	3	2	2	34	6	4	1	0.83
7	5	6	5	7	6	5	3	2	4	2	2	7	5	6	6	3	3	6	5	2	3	3	1	27	7	4	1	0.86
3	2	6	1	3	1	1	1	1	1	2	2	7	1	3	1	3	2	1	1	2	2	2	1	56	6	4	1	0.98
7	5	4	5	7	5	5	3	2	2	4	4	4	5	4	5	5	4	4	4	5	4	3	1	28	6	4	1	0.74
5	6	4	5	6	5	6	3	4	3	4	4	5	5	6	6	7	6	5	5	5	6	5	2	21	5	3	1	1.08
5	4	6	3	5	4	5	3	3	3	4	4	6	5	5	5	5	5	5	5	4	4	4	2	27	4	4	1	0.76
7	4	5	2	4	5	5	4	2	6	3	2	4	6	4	3	4	4	6	5	2	2	2	2	40	7	4	2	0.72
3	5	3	1	6	6	7	4	1	1	5	3	5	2	4	4	5	5	4	6	4	6	4	2	62	8	6	1	0.44
5	3	6	3	7	6	7	6	6	5	5	5	7	3	6	3	6	7	7	7	6	7	6	1	56	5	4	1	0.78
7	5	4	3	6	6	6	6	6	5	5	5	6	3	5	3	5	6	3	5	3	5	6	1	59	4	4	1	0.99
6	2	6	4	4	5	6	6	6	5	6	6	6	5	5	6	5	5	4	5	6	5	4	2	54	6	4	1	1.45
6	7	4	6	7	7	6	7	4	6	7	7	6	7	7	4	7	6	7	6	5	7	6	1	47	7	4	1	0.86
2	3	7	2	3	1	2	3	1	1	1	1	5	3	2	3	5	2	4	2	1	1	1	2	39	7	4	1	0.79
5	5	4	3	5	4	6	4	5	3	5	2	5	4	3	4	5	5	5	4	3	3	3	1	18	5	3	1	1.18
7	5	4	6	6	5	5	4	6	4	6	5	5	6	6	5	4	5	4	4	4	5	4	1	59	6	4	1	0.51
6	6	4	5	7	7	7	5	6	6	6	6	7	5	6	6	6	6	6	7	6	7	7	1	27	6	3	1	1.06
6	5	6	5	6	5	5	5	4	5	5	5	5	5	5	5	5	4	5	5	5	5	5	2	46	6	4	1	1.35
7	3	4	5	7	3	7	5	4	3	4	5	6	6	5	6	6	5	5	6	4	4	3	2	60	9	5	2	0.58
7	6	5	5	6	6	6	5	5	5	6	6	6	5	6	5	6	6	6	5	5	6	6	2	57	8	4	1	1.16
7	5	5	4	7	7	7	6	4	3	5	4	5	5	5	5	6	3	3	4	2	4	3	1	36	7	4	1	0.77
7	5	4	5	7	7	7	5	4	4	6	4	4	3	6	5	6	4	4	4	5	4	4	2	34	7	3	2	1.16
6	2	7	6	7	5	6	5	3	5	5	6	6	3	4	3	5	6	5	2	3	6	6	1	60	2	5	1	0.56
7	6	6	5	6	6	7	4	5	4	6	6	5	6	7	5	6	5	5	5	5	6	5	1	27	6	4	1	0.68
7	6	6	6	7	7	7	6	6	7	6	6	7	7	7	4	7	7	5	7	5	7	6	2	31	8	7	1	1.23
7	5	6	5	5	5	5	6	7	6	6	5	7	5	6	7	7	6	5	5	4	5	5	1	65	6	6	1	1.12
6	4	5	5	7	4	5	5	2	1	1	3	5	5	4	5	3	2	3	4	2	1	2	1	65	6	6	1	0.92
6	6	3	2	3	3	3	3	2	2	2	2	5	3	5	3	5	3	3	2	2	2	1	1	65	5	4	1	0.5
7	1	6	1	6	5	5	4	4	6	4	4	5	3	3	2	5	4	4	4	3	4	4	2	64	9	5	1	0.66
5	5	5	5	6	6	6	5	5	5	5	5	5	5	4	5	6	5	5	5	5	5	5	1	34	6	4	1	0.78
6	5	6	7	6	6	5	6	5	6	5	5	7	6	6	6	7	6	6	5	5	6	5	2	35	8	4	2	0.95
5	5	4	5	5	4	6	6	4	5	5	4	7	7	7	7	7	7	7	7	7	7	7	2	38	5	6	2	0.99
6	6	6	4	5	6	7	5	2	2	4	2	5	5	5	5	6	5	5	4	3	3	2	2	54	8	4	1	1.04
6	5	4	5	7	6	5	5	4	5	5	3	7	5	4	5	6	5	6	4	5	3	4	1	63	6	6	2	0.5
6	3	5	4	6	6	6	6	4	3	4	4	5	5	5	4	4	4	4	3	3	3	3	2	36	4	4	1	0.83
4	5	3	3	6	6	7	5	6	3	5	4	6	5	5	5	6	6	7	7	6	7	6	1	23	5	3	2	1.42
2	4	4	2	6	7	7	4	4	4	6	3	7	7	7	4	7	7	7	7	3	5	6	1	24	5	3	2	1.13
4	5	5	5	4	3	5	4	4	5	5	4	5	5	5	5	4	5	5	5	2	3	3	2	23	7	7	1	1.29
7	6	6	6	7	7	7	7	7	7	7	7	7	7	7	7	6	7	7	7	5	6	6	1	60	2		1	0.5
7	6	5	5	5	6	6	4	1	1	1	1	6	5	5	3	5	5	7	4	7	6	4	2	26	4	6	1	1.07
7	7	7	7	7	6	6	6	3	3	3	2	5	5	7	2	5	5	5	3	2	3	3	2	54	4		2	0.99
5	4	5	5	5	5	5	5	2	1	3	1	6	5	5	3	5	5	5	4	3	6	5	1	42	6	4	1	0.89
5	6	7	5	6	6	7	6	5	6	5	5	5	6	6	6	6	5	5	5	5	5	6	1	58	6	4	1	1.51
5	2	7	2	5	4	6	6	1	1	2	2	5	6	4	2	6	3	4	4	5	6	6	2	59	3	4	1	1.02
5	5	4	3	5	4	6	4	3	4	3	5	5	5	3	4	6	2	2	2	3	6	1	1	44	4	4	1	0.64
6	5	4	4	7	6	6	4	4	4	4	4	6	5	5	4	6	6	6	5	5	5	5	1	52	6	6	2	1.55
5	2	5	4	4	5	4	4	5	4	5	5	6	4	4	5	2	4	4	4	3	3	3	2	35	6	4	1	0.83
4	5	5	5	5	5	4	4	4	4	4	5	5	5	5	5	5	5	5	4	4	5	4	2	50	6	4	1	0.9
4	4	4	4	4	4	4	4	4	4	4	4	3	3	3	3	4	4	4	4	4	4	4	2	61	2	4	1	1.03
4	4	5	4	5	5	5	4	6	5	5	5	4	5	4	5	6	5	5	5	5	5	4	2	18	1	1	1	0.78
3	3	5	3	4	4	5	6	3	6	3	3	5	3	5	3	4	4	3	3	4	3	4	2	57	6	4	1	1.28
5	5	5	5	6	6	7	6	3	3	3	3	4	5	5	5	4	4	4	4	5	4	4	1	34	7	4	1	0.86
3	3	6	3	3	3	3	2	1	3	1	2	4	5	3	4	4	3	4	3	3	2	1	2	55	2	6	1	0.66
5	5	3	3	5	5	6	4	3	4	4	3	5	5	3	4	6	5	5	4	5	3	4	2	64	8	4	2	0.52
4	3	2	2	5	5	5	4	3	4	5	5	4	4	4	3	3	3	3	5	4	4	2	1	21	5	3	2	0.98
6	4	3	3	5	5	6	3	4	4	5	5	6	5	5	5	4	5	5	5	3	4	5	2	33	8	4	1	1.27
6	3	6	3	3	5	5	3	3	6	6	6	6	3	4	3	5	5	5	3	2	4	3	2	47	6	4	1	0.92
7	7	6	6	7	7	7	6	6	2	4	3	6	3	3	5	5	5	3	5	3	5	5	1	39	6	4	1	0.7
5	3	6	3	6	6	6	4	6	5	6	5	5	5	5	5	4	4	5	5	5	5	4	2	62	7	4	2	0.53
7	6	6	5	5	6	6	6	6	6	6	5	5	5	5	5	3	3	5	6	3	3	3	1	45	6	4	1	1.04
3	7	5	1	4	4	3	5	5	5	3	3	5	5	6	4	5	3	5	4	2	5	4	1	28	6	4	2	0.98
5	6	4	3	4	5	5	4	3	4	5	4	5	5	5	4	4	2	4	2	3	4	4	3	38	3	6	2	0.76
5	2	7	2	2	2	2	6	2	6	2	2	6	5	2	3	5	3	3	2	2	2	2	1	49	8	4	1	0.92
4	5	5	2	3	4	4	3	2	3	3	2	3	4	4	3	4	4	3	4	2	3	2	2	49	6	6	1	0.35
5	1	6	1	2	4	4	4	4	4	2	2	7	4	4	3	3	2	2	6	4	5	4	1	55	8	4	1	0.94
4	4	5	4	2	4	4	4	4	4	4	3	4	4	4	4	4	4	4	3	4	4	4	2	55	6	4	1	1.31
5	2	3	2	2	4	4	4	4	4	3	2	3	3	3	4	3	2	2	4	4	4	2	2	52	3	4	1	1.32
4	4	4	3	5	5	5	4	5	4	5	3	5	5	5	4	5	5	4	5	3	4	4	2	41	6	4	1	0.86
5	4	3	3	5	5	5	4	2	2	2	2	5	5	4	4	5	5	4	3	2	2	2	2	58	5	4	1	1.52
6	2	6	6	6	6	6	6	2	6	2	6	6	3	5	4	6	6	6	6	3	4	3	2	40	8	4	1	1.08
5	5	6	3	3	3	3	4	2	2	3	2	3	5	5	5	3	3	4	4	3	3	2	2	59	7	4	1	0.82
7	4	6	4	7	6	6	6	7	5	5	6	6	5	6	4	4	4	4	4	4	5	3	1	28	6	4	1	0.75
5	4	5	3	6	6	6	4	4	3	3	3	4	4	4	5	5	3	3	3	3	3	3	2	44	6	7	1	0.47
6	5	4	3	5	5	6	4	3	3	5	4	5	5	5	4	3	4	5	4	4	4	3	1	25	6	3	2	0.87
4	6	4	6	6	7	6	6	6	5	6	6	5	5	5	5	6	6	6	5	6	6	6	1	54	6	6	1	1.34
7	7	7	7	7	7	7	7	7	7	1	7	7	7	7	7	7	7	7	7	7	7	7	2	37	7	4	2	1.05
6	6	5	4	7	7	7	5	4	5	4	4	6	5	5	5	4	5	6	4	3	3	3	1	29	7	4	1	0.68
6	5	6	5	6	6	6	6	5	5	3	3	5	5	3	3	7	5	6	6	3	3	3	1	64	6	4	1	1.05
5	5	4	5	3	3	4	3	3	4	5	3	3	3	3	3	5	4	5	3	2	3	2	2	55	6	4	1	0.88
6	3	5	6	6	6	7	6	4	6	7	6	6	6	7	6	7	6	7	6	7	7	7	1	25	7	3	1	1.03
7	3	6	5	7	7	7	7	3	6	6	6	7	6	6	3	7	7	7	7	7	6	6	2	59	8	7	1	0.84
7	6	5	4	5	6	6	6	3	4	4	5	3	3	4	5	4	4	4	5	3	4	3	2	50	5	4	1	0.76
7	4	6	5	6	5	7	6	7	5	6	4	5	6	5	3	6	7	5	6	6	7	6	2	56	8	4	1	0.56
3	2	5	4	2	3	5	3	2	2	2	2	4	5	4	4	4	4	5	4	4	4	4	2	39	8	4	1	1.09
2	1	3	1	5	6	6	5	1	2	2	3	3	5	6	3	3	5	6	5	5	3	4	2	35	6	4	1	0.5
5	4	7	3	4	6	6	6	2	2	4	2	5	4	4	6	4	2	5	3	3	3	3	1	58	6	5	1	0.66
5	4	5	4	4	5	5	5	2	3	5	5	5	5	5	4	5	5	4	4	5	5	6	1	41	6	4	1	1.17
3	5	4	5	5	2	3	4	1	1	4	2	7	5	5	4	5	5	5	5	5	4	4	2	31	6	4	1	0.88
6	5	4	3	5	3	4	7	7	6	6	6	7	7	7	7	6	5	5	6	5	7	4	1	29	8	4	1	1.25
7	5	7	5	7	7	7	6	1	5	5	5	7	5	5	5	5	5	5	6	6	5	5	2	40	2	4	1	0.77
6	3	4	5	6	5	6	5	6	5	5	5	6	6	5	6	5	5	6	5	5	6	6	1	25	7	4	1	0.77
6	5	6	5	6	5	6	5	4	4	7	6	3	3	4	3	3	4	4	5	1	5	1	2	32	8	4	1	1.31
7	4	3	4	5	6	6	5	7	5	5	6	5	6	4	5	3	5	4	5	5	6	4	1	51	6	4	1	1.11
6	3	3	5	7	7	7	7	4	6	6	5	6	5	7	3	6	6	5	7	4	5	5	2	50	3	4	1	0.86
6	5	3	3	6	5	6	4	3	5	4	3	5	5	6	4	4	3	5	3	2	4	3	1	25	6	4	2	0.91
5	5	5	3	5	5	5	2	2	2	3	2	7	7	7	5	4	2	3	3	2	6	1	1	21	5	3	1	1.03
5	3	5	5	5	5	5	5	3	3	5	5	5	5	5	6	3	5	4	3	5	5	3	2	59	7	4	1	1.25
4	3	3	3	2	3	3	3	2	2	3	2	4	3	3	3	3	5	3	3	3	3	3	2	59	2	4	1	0.71
5	1	5	1	6	5	4	4	5	5	6	5	5	1	5	4	5	5	5	5	5	5	4	1	49	3	4	1	0.48
7	4	3	3	5	2	1	1	2	2	4	4	6	5	5	4	4	2	2	1	1	3	1	1	20	6	4	1	0.55
5	3	7	3	3	7	6	6	3	3	3	3	6	6	4	2	6	6	6	5	6	6	6	2	55	3	4	2	1.23
6	7	4	5	7	6	7	6	6	4	6	5	7	6	7	3	6	7	6	7	5	7	2	1	25	5	3	2	0.58
4	5	4	4	5	4	4	4	4	4	4	4	4	4	4	4	4	4	4	4	4	4	4	1	23	5	3	1	1.3
3	2	6	3	5	3	3	5	3	3	3	3	3	3	3	2	5	3	3	3	3	3	2	2	56	8	4	1	0.61
4	5	3	2	4	2	6	3	3	3	4	3	6	4	6	3	5	5	5	6	3	6	3	1	33	7	4	1	0.63
5	2	7	1	7	6	6	5	2	4	7	6	6	6	6	2	6	7	6	6	5	5	4	1	29	8	4	1	0.65
5	3	3	3	3	3	4	2	6	6	4	4	4	5	4	4	3	4	4	2	5	3	2	1	29	7	4	1	1.22
6	5	5	4	7	6	5	4	5	4	5	5	5	5	4	4	4	4	5	4	4	5	4	1	21	4	4	1	1.03
7	7	5	2	6	6	6	3	5	3	5	5	6	5	4	4	4	4	4	4	4	4	4	1	32	7	4	1	1.12
7	7	2	3	7	6	7	4	7	3	7	7	6	5	5	3	6	5	5	4	3	4	3	1	57	6	4	2	0.5
6	6	5	4	7	7	6	5	5	4	6	4	5	5	4	4	6	5	4	6	5	5	5	2	58	4	4	2	0.73
7	3	7	7	5	6	5	6	7	5	1	3	6	6	6	6	7	6	7	5	7	6	7	1	26	6	4	1	1.72
6	4	6	6	7	6	6	7	5	5	4	5	6	4	4	6	6	6	6	7	4	5	3	1	37	8	4	1	0.77
5	4	6	3	5	3	5	5	2	2	3	2	2	3	2	3	2	2	3	3	2	2	2	2	50	6	6	1	0.85
5	5	3	3	6	3	5	4	2	3	2	2	4	3	4	3	5	1	2	2	1	2	3	2	33	7	4	2	0.72
5	3	5	3	5	4	3	3	3	3	3	3	5	4	3	3	5	3	3	2	5	3	2	1	24	5	4	1	1.25
2	2	5	2	5	3	3	3	2	2	2	2	3	3	3	3	3	3	3	3	2	3	3	2	64	6	4	1	0.7
6	4	5	3	7	5	6	5	5	5	6	5	6	6	7	3	5	6	5	5	3	5	5	1	29	7	4	2	0.69
3	2	1	2	5	5	5	2	1	1	4	1	6	4	5	5	6	6	5	4	1	3	2	1	22	4	2	1	0.98
5	6	5	4	4	5	7	4	2	4	3	3	5	6	5	4	5	6	5	4	3	2	2	2	29	8	6	1	0.96
6	6	6	3	7	6	6	4	3	4	4	4	6	6	6	3	6	4	3	6	3	3	1	1	29	6	7	1	1.01
6	5	5	5	6	5	5	4	4	4	4	4	6	6	6	6	7	7	7	4	3	5	4	1	29	4	4	1	0.6
3	1	4	1	4	2	4	4	1	4	1	1	5	2	2	3	2	2	2	1	1	1	1	2	42	6	4	1	0.75
5	3	5	2	3	4	5	4	2	3	2	3	4	3	4	5	2	3	5	4	2	5	4	2	35	6	4	1	0.8
5	5	5	4	6	4	5	5	3	4	5	5	5	5	5	4	5	5	5	3	3	5	5	2	62	8	4	1	1.17
5	3	5	5	5	5	5	5	5	5	5	5	6	3	6	4	6	6	6	6	6	6	6	2	42	6	4	1	0.49
6	5	3	3	5	5	5	3	4	6	6	5	5	3	2	2	5	5	5	5	4	5	4	2	28	7	3	1	1.17
5	5	6	3	4	5	5	3	2	2	3	2	2	3	2	2	6	3	3	3	2	2	2	2	58	2	6	2	0.81
7	3	6	5	7	6	6	5	4	6	7	7	5	4	5	4	4	3	4	5	5	5	5	2	50	5	4	1	0.85
5	5	3	2	6	3	5	3	2	5	6	5	6	3	7	3	5	6	4	6	2	6	1	1	27	4	4	2	0.78
6	5	5	5	5	3	2	3	2	3	3	3	5	5	4	5	6	5	5	4	4	4	4	1	54	6	4	1	0.53
3	4	2	4	4	4	4	4	3	3	3	2	4	4	4	5	3	4	3	4	3	3	3	1	32	6	4	1	1.49
5	5	5	5	5	5	5	5	5	5	6	5	5	5	5	5	5	5	5	5	5	5	5	1	52	7	4	1	1.11
3	5	4	5	6	6	6	5	2	2	1	1	2	2	3	3	5	2	2	1	1	1	1	2	56	5	4	2	0.93
3	4	3	1	3	1	4	4	1	1	1	1	4	3	3	2	4	1	3	1	1	1	3	1	48	3	4	1	0.96
7	6	3	3	7	6	6	4	2	2	3	2	6	5	5	3	5	5	6	5	6	6	6	1	34	4	4	1	0.96
7	3	5	5	7	7	7	5	3	3	4	3	7	5	7	3	7	7	3	7	3	3	3	1	32	7	4	1	1.15
7	3	6	3	7	6	7	3	3	3	3	3	6	5	4	3	6	6	6	6	3	3	3	1	36	5	4	1	0.79
6	6	6	6	6	6	6	6	2	3	2	2	5	3	2	3	3	5	4	2	2	2	2	2	55	5	4	1	1
4	3	5	4	2	4	4	4	2	2	2	2	5	4	5	4	5	2	4	4	2	2	2	2	61	2	6	1	1.26
3	5	2	4	4	3	5	4	4	4	4	5	5	5	5	5	4	5	4	4	5	5	5	1	27	8	4	2	1.18
7	5	6	6	7	7	7	7	7	7	7	7	6	5	6	7	6	6	7	7	6	7	5	1	36	3	4	2	1.07
3	2	5	3	3	3	3	4	1	1	2	2	4	3	3	5	4	3	3	2	2	1	1	2	39	3	7	1	0.81
5	3	3	2	5	5	5	6	3	4	3	3	5	4	6	5	6	6	6	5	3	3	3	2	40	7	4	1	0.98
6	4	5	5	7	6	5	3	2	3	6	5	6	3	6	5	4	5	6	6	2	5	6	1	19	5	2	1	0.98
3	5	7	2	3	3	2	4	1	1	2	2	5	5	3	2	2	2	3	2	1	2	2	2	65	2	6	1	0.62
5	6	3	2	7	6	6	5	1	1	3	3	6	6	4	6	6	6	6	6	5	5	5	1	55	6	4	1	1.09
4	3	3	3	5	5	5	4	2	3	4	3	3	3	3	4	2	3	4	2	3	2	2	2	34	5	3	1	0.78
5	4	3	5	5	5	5	5	3	5	3	5	5	5	5	4	3	3	3	3	3	3	2	1	44	6	4	2	0.62
6	6	6	6	6	6	6	6	6	6	6	6	5	4	5	3	6	5	6	5	3	6	4	2	24	6	3	1	1.18
3	3	4	3	3	4	4	2	2	1	2	2	3	5	5	4	3	3	3	3	2	3	1	2	56	3	4	1	0.89
3	4	3	3	2	2	2	4	1	1	3	2	4	4	3	4	3	3	3	3	2	2	2	1	55	6	4	1	0.75
7	5	5	4	6	5	6	4	5	6	6	5	7	4	6	5	5	4	5	5	4	5	3	1	18	1	1	1	0.6
3	4	5	4	4	4	4	5	1	3	1	4	3	4	4	4	2	2	3	3	3	2	2	2	59	6	4	1	1.15
3	3	6	3	6	3	3	3	3	6	6	6	5	3	3	3	3	3	3	3	4	5	5	2	52	6	5	1	1.02
6	4	5	3	7	6	6	5	6	5	5	5	7	4	6	5	7	6	3	7	4	6	7	1	25	7	4	1	0.86
5	5	4	4	4	4	4	4	4	4	4	4	4	4	4	4	4	4	4	4	4	4	4	2	31	3	7	1	1.57
6	6	7	3	6	5	6	4	3	6	2	6	7	6	6	5	4	5	6	5	4	4	4	2	47	8	4	1	1.33
3	3	6	2	3	3	5	4	2	3	3	3	5	5	5	3	6	5	5	5	3	3	4	2	43	8	4	1	0.75
5	2	7	3	6	3	3	3	2	3	3	3	5	3	3	4	6	5	5	4	4	3	2	1	53	5	4	1	0.54
5	5	6	4	5	5	6	4	4	5	6	6	6	6	5	6	6	6	4	6	6	6	6	2	61	8	4	1	1.06
5	3	5	3	2	3	3	4	6	7	5	6	6	5	5	5	4	3	4	4	4	6	3	1	45	5	4	1	0.7
6	6	4	5	6	5	7	5	3	4	5	4	5	5	6	5	5	5	5	4	3	4	3	3	37	8	4	1	0.77
7	4	5	5	5	5	6	5	4	4	4	4	4	5	5	5	6	5	6	5	5	6	6	2	64	5	4	1	0.9
4	2	7	2	3	2	2	4	3	5	4	5	6	6	5	2	4	5	5	4	3	6	2	2	59	3	4	1	0.85
5	3	6	5	6	5	6	6	5	5	6	6	6	4	4	6	5	4	4	4	5	5	4	1	63	8	7	1	1.46
7	7	6	5	7	7	7	7	3	3	3	2	7	6	7	7	5	7	7	7	3	2	7	1	21	6	4	1	0.73
7	5	6	5	6	5	7	6	5	5	5	5	7	5	6	7	6	7	5	7	3	6	5	1	51	8	5	1	1.32
4	5	5	5	5	5	5	5	4	4	5	5	5	4	5	5	5	5	4	5	5	5	5	1	24	8	3	1	1.12
7	3	5	3	6	5	5	3	6	3	7	5	6	3	3	5	6	3	3	3	6	6	6	1	37	6	4	1	0.98
5	3	4	3	4	3	4	4	3	5	6	6	5	4	5	4	4	4	4	3	3	4	3	1	58	6	4	1	0.76
5	3	5	2	4	4	5	3	2	2	5	3	5	3	5	4	3	3	4	4	3	5	5	1	29	5	4	1	0.77
1	3	5	1	1	2	1	1	1	1	1	1	3	1	1	1	1	1	1	1	1	1	1	2	60	6	4	1	0.79
6	3	6	5	7	6	6	5	3	5	5	3	5	5	5	4	5	6	5	5	3	3	3	2	64	8	4	1	0.66
7	2	6	3	7	7	7	7	3	3	3	3	6	5	5	5	5	5	4	3	3	4	3	1	60	6	6	1	0.72
4	2	6	1	4	3	3	4	1	1	1	1	5	4	4	5	4	5	5	4	2	2	2	2	54	6	5	1	1.33
6	5	6	5	6	6	6	5	4	5	6	5	5	5	6	4	6	6	5	5	6	5	6	2	54	3	4	1	1.57
4	5	6	4	5	7	6	4	1	1	1	1	6	4	5	3	5	4	5	2	4	6	4	1	19	2	2	2	0.75
5	5	3	5	5	5	6	4	2	5	2	3	5	6	6	5	5	5	5	6	3	4	5	2	48	5	4	1	0.92
2	1	5	2	1	1	1	1	1	1	1	1	1	1	1	1	4	1	3	1	1	1	1	2	54	6	4	1	1.23
2	3	7	1	3	1	4	3	3	3	3	3	3	3	1	2	5	3	3	2	2	3	1	1	48	3	4	1	0.61
7	3	7	3	6	5	5	5	3	6	5	6	6	5	5	4	4	5	5	5	3	5	5	2	40	5	4	1	0.83
6	5	3	2	4	3	5	3	3	2	4	2	6	4	6	4	4	5	5	5	2	6	4	1	20	4	2	1	0.89
6	3	5	4	5	6	6	6	4	4	5	5	6	4	7	4	6	6	4	6	3	7	4	1	32	4	4	1	0.81
