# Supplementary material for: Development and validation of the Mentalizing Emotions Questionnaire: A self-report measure for mentalizing emotions of the self and other
Source: PLoS One. 2024 May 6;19(5):e0300984. doi: 10.1371/journal.pone.0300984 (PMC11073734; doi:10.1371/journal.pone.0300984)
Supplement: S3 File — (XLSX) [file pone.0300984.s003.xlsx]

## Sheet: Sheet1
CASE	AC09_01	AC09_02	AC09_03	AC09_04	AC09_05	AC09_06	AC09_07	AMQ_L_01	AMQ_L_02	AMQ_L_03	AMQ_L_04	AMQ_L_05	AMQ_L_06	AMQ_L_07	AMQ_L_08	CA02_01	CA02_02	CA02_03	CA02_04	CA02_05	CA02_06	CA02_07	CA02_08	CA02_09	CA02_10	CA03_11	CA03_12	CA03_13	CA03_14	CA03_15	CA03_16	CA03_17	CA03_18	CA03_19	CA03_20	DD01	DD02_01	DD03	DD04	EB01_01	EB01_02	EB01_03	EB01_04	EB01_05	EB01_06	EB01_07	EB01_08	EB01_09	EB01_10
51	7	5	4	5	6	4	4	5	3	4	3	5	5	5	3	3	5	5	5	5	6	6	6	6	6	5	7	6	6	5	5	5	6	5	5	1	64	3	4	4	6	2	1	1	4	1	1	1	1
52	6	7	7	7	7	7	7	7	6	7	7	7	7	7	7	7	7	6	6	7	7	7	7	7	7	6	6	7	7	7	7	6	7	7	6	2	34	8	4	7	7	1	1	7	7	7	1	7	7
53	6	6	6	3	6	6	4	5	3	4	4	5	5	5	5	5	5	6	5	5	6	5	5	4	6	4	6	5	4	5	5	6	6	6	4	1	26	8	2	1	1	1	1	1	1	1	1	1	1
58	6	5	5	5	4	6	5	3	3	4	4	4	5	2	5	6	4	5	6	6	5	6	5	5	4	7	6	6	6	5	6	5	6	5	6	2	63	5	5	1	2	3	1	1	1	2	1	3	2
62	1	1	2	1	1	1	1	3	3	4	1	1	2	5	4	5	2	3	5	5	4	5	4	5	3	5	6	5	5	3	5	5	5	4	5	1	47	2	6	6	4	4	1	1	4	1	1	1	1
63	6	2	2	2	6	1	2	2	2	2	1	2	3	6	5	6	3	3	5	5	4	5	6	5	6	6	5	7	6	4	5	5	6	2	6	1	57	6	4	1	5	1	1	2	4	1	1	4	1
65	6	6	5	6	6	5	6	6	3	5	3	6	6	6	2	7	4	3	6	6	4	6	5	5	4	6	5	7	6	6	7	6	6	3	6	2	63	6	4	6	2	6	1	4	5	2	2	3	5
66	4	3	3	4	6	4	4	4	3	3	3	4	4	4	3	6	6	5	6	6	5	5	4	5	4	5	5	5	5	4	5	5	5	4	5	2	56	6	4	2	4	3	1	3	2	1	1	2	2
67	4	3	4	3	7	4	3	2	1	3	3	5	2	7	2	4	3	3	5	6	4	6	3	3	4	5	5	5	7	4	6	6	5	3	5	1	35	6	4	2	2	6	1	2	3	3	1	2	3
68	6	7	7	5	6	6	6	6	5	6	7	6	5	6	7	6	7	6	5	7	6	7	5	6	6	6	5	7	6	6	7	6	5	6	6	1	48	8	4	6	7	5	6	5	3	5	6	3	6
69	5	7	7	6	7	7	7	5	4	5	4	6	6	4	5	6	7	6	6	7	7	7	6	6	3	6	7	7	4	6	6	6	7	6	6	1	51	6	4	2	4	2	2	2	4	1	1	4	4
71	1	1	3	2	5	3	3	3	1	3	3	6	3	7	3	7	1	4	7	7	5	6	3	3	2	6	4	7	6	4	6	4	4	3	4	2	41	6	6	1	1	2	1	1	2	3	1	2	1
73	6	6	4	5	7	6	6	4	3	7	6	7	6	5	3	6	4	2	7	7	6	7	3	1	3	6	6	7	7	6	4	6	3	4	5	2	29	3	4	3	2	1	1	2	2	1	1	6	2
77	6	6	6	6	7	5	6	4	2	3	3	2	5	6	3	6	4	4	7	6	6	7	3	6	5	6	6	7	6	4	6	6	6	5	5	1	63	8	4	1	1	5	1	1	1	1	1	1	1
80	7	5	7	6	6	4	5	5	4	5	3	6	6	7	6	3	3	4	6	6	4	5	4	5	3	5	5	6	6	5	6	6	7	3	6	2	42	6	4	2	2	2	1	2	2	1	1	4	2
81	4	5	6	6	5	5	4	3	4	5	5	4	3	5	5	6	5	4	5	4	3	4	4	5	4	5	5	4	6	5	5	4	5	6	4	2	39	8	4	3	5	5	4	3	4	5	4	5	5
87	5	4	4	4	4	4	4	5	5	5	5	5	5	5	5	5	5	5	5	5	5	5	5	5	5	5	5	5	5	5	5	5	5	5	5	2	18	3	1	4	4	4	3	4	4	4	4	4	4
92	5	4	5	5	3	5	4	3	3	5	4	4	3	5	5	6	4	5	6	5	4	5	3	6	3	6	4	6	4	5	5	5	3	3	5	1	44	3	4	3	5	4	3	5	4	5	3	5	5
93	6	3	5	4	4	6	4	3	3	3	1	4	4	6	3	5	5	3	6	5	6	6	4	6	3	6	5	6	5	5	6	5	6	5	6	2	49	8	7	3	5	6	1	4	5	2	1	5	4
94	4	1	1	1	4	4	1	3	3	3	3	3	3	7	2	7	3	3	7	7	5	7	3	7	3	7	5	7	3	4	7	5	5	4	5	2	56	5	5	1	1	1	1	1	7	1	1	4	1
95	3	1	1	2	3	3	2	3	2	2	2	2	4	5	4	3	4	5	5	5	6	6	3	3	3	5	3	4	5	4	5	5	4	2	5	2	48	8	4	2	2	2	1	1	1	1	1	5	3
96	6	5	6	3	6	4	3	4	4	4	5	6	4	6	3	6	5	4	6	6	5	6	5	5	4	4	5	5	6	4	5	5	5	4	5	2	49	3	5	2	2	2	2	1	2	1	2	2	2
97	5	4	5	4	6	5	5	4	5	4	4	6	3	4	3	6	4	5	5	6	4	6	4	3	3	6	5	6	6	4	6	4	4	3	6	3	60	5	5	4	4	4	2	3	2	1	1	3	4
99	5	5	2	1	3	6	4	3	2	3	3	3	3	5	3	5	4	3	4	4	3	4	3	5	4	5	4	6	5	5	5	2	4	4	6	1	38	6	4	2	2	4	1	3	3	4	1	2	2
104	7	7	6	6	6	7	7	5	3	3	2	6	4	6	3	6	3	4	6	5	4	3	4	4	3	6	5	6	5	3	5	4	5	3	3	2	46	6	6	1	1	6	1	1	1	3	1	1	3
105	7	7	7	7	7	7	7	7	7	7	7	7	7	6	7	7	7	7	7	7	7	7	7	7	7	7	7	7	7	5	7	7	7	7	7	2	34	7	4	1	1	1	1	1	1	7	1	1	4
109	5	5	5	4	7	5	5	4	3	3	2	5	4	5	2	5	3	5	5	6	3	5	5	4	4	6	5	6	6	5	5	6	5	3	4	2	65	6	6	3	4	5	2	2	2	3	1	6	2
110	6	6	6	7	5	6	7	7	6	5	6	6	6	5	7	7	6	6	7	6	7	7	7	6	6	6	7	6	6	6	7	6	7	7	7	2	36	7	4	4	5	3	4	3	3	4	2	6	4
111	3	2	2	2	5	4	3	3	2	3	2	3	3	5	3	6	3	5	6	5	5	6	3	5	3	5	3	6	5	4	5	3	5	3	5	2	47	4	4	1	1	4	1	1	1	3	1	2	1
112	5	6	7	7	7	6	4	3	2	3	5	5	6	7	3	7	3	4	7	7	6	5	6	7	5	7	7	7	7	7	7	7	7	7	7	2	62	6	4	5	4	6	1	4	4	3	1	4	3
113	7	7	7	7	4	6	7	5	4	5	6	7	5	4	6	7	5	5	7	6	7	7	5	4	5	7	7	7	6	5	6	7	6	6	6	2	45	6	6	4	1	4	7	4	1	4	1	4	4
115	5	3	5	5	6	6	4	3	2	6	6	5	2	6	3	5	3	3	6	6	4	6	5	6	4	6	4	6	5	4	5	5	5	4	3	1	52	6	4	2	2	2	1	5	2	3	3	2	6
116	5	5	5	5	4	5	4	5	1	1	4	5	6	6	5	6	6	4	5	5	6	5	5	6	5	6	6	6	6	4	6	6	6	4	6	1	48	6	4	4	4	4	1	2	6	2	2	2	2
117	6	6	5	5	6	5	7	5	3	5	3	6	3	4	3	2	2	3	4	3	5	4	3	2	4	3	3	5	3	4	3	3	2	3	3	1	19	5	3	2	3	1	1	3	2	1	1	2	2
119	5	5	6	4	5	4	3	4	5	5	5	5	4	3	4	6	5	5	6	6	7	7	6	5	4	6	5	6	4	5	5	6	6	4	5	1	57	6	4	4	5	3	3	5	3	2	4	3	3
122	6	2	4	4	5	5	3	4	2	2	2	3	6	4	4	7	5	5	6	6	5	6	5	6	4	6	6	6	6	5	6	5	5	4	4	2	46	8	4	5	4	3	4	5	4	2	5	5	4
123	1	1	1	1	1	1	1	1	1	1	1	1	1	1	4	7	1	1	6	6	1	6	4	7	1	6	6	6	6	6	6	6	6	6	6	2	59	7	4	1	1	1	1	1	1	1	1	1	1
125	7	5	6	4	4	4	5	3	2	2	1	5	3	3	2	3	3	5	5	5	5	5	3	3	3	4	3	3	6	3	3	3	4	2	3	1	56	8	3	2	5	5	1	4	4	2	2	2	2
128	6	5	6	5	7	6	3	5	1	2	2	6	6	4	4	5	6	5	5	2	6	4	6	2	3	2	7	5	3	6	3	6	5	5	2	1	42	6	4	4	4	5	1	3	3	2	2	5	4
130	5	3	3	1	5	4	1	3	2	2	2	7	5	7	6	5	3	5	5	6	5	6	3	6	3	6	3	5	6	3	6	3	4	2	4	1	44	8	7	3	2	4	1	1	2	1	1	1	2
134	5	5	3	3	7	5	4	3	2	2	1	2	5	4	4	3	3	2	2	3	3	2	4	3	3	5	6	4	3	4	5	5	5	4	3	2	65	8	5	1	1	1	1	1	1	1	1	1	1
135	3	4	1	1	3	1	1	3	1	1	1	1	3	5	4	5	3	3	3	3	3	3	3	3	3	3	4	3	3	5	5	5	5	3	3	2	61	6	4	4	3	4	2	3	2	1	3	5	3
136	5	4	5	4	5	5	5	3	2	4	4	4	3	4	4	6	3	4	6	4	5	5	4	5	4	6	6	5	6	4	5	6	4	5	4	2	47	8	4	3	4	5	2	2	3	4	1	5	3
138	5	4	5	4	5	4	5	3	3	5	3	5	5	3	3	5	3	4	5	5	4	5	3	4	3	5	4	5	6	4	4	4	5	3	3	1	53	6	7	2	2	2	1	2	5	1	1	1	1
141	7	6	7	6	7	6	7	6	3	4	2	5	4	2	3	1	6	6	3	3	7	3	2	2	3	3	2	5	2	4	5	3	4	2	1	3	20	5	6	4	6	4	2	6	6	3	1	3	5
142	6	6	6	4	6	5	2	5	5	6	6	6	5	6	5	6	5	5	6	5	6	6	5	6	5	6	5	6	6	5	5	5	5	5	6	1	63	3	4	1	3	5	2	2	4	3	2	2	4
144	4	1	3	1	5	2	1	4	3	3	3	1	3	4	2	7	4	4	7	7	5	7	3	6	5	7	6	6	7	6	6	6	6	5	7	2	45	5	4	3	1	2	1	1	1	1	1	1	1
146	4	4	4	4	4	4	4	5	5	5	5	5	5	5	5	4	3	3	4	4	4	4	3	4	4	4	3	5	4	3	4	4	4	4	4	2	44	3	6	4	4	4	4	4	4	4	4	4	4
148	7	7	7	7	4	7	7	7	7	7	7	7	7	7	7	7	7	7	7	7	7	7	6	7	6	7	6	7	7	7	7	6	6	6	7	2	46	6	4	1	1	1	1	1	1	1	1	1	1
149	6	2	2	5	7	4	6	5	3	2	6	5	2	5	3	6	4	5	6	6	5	6	5	5	7	6	6	6	5	3	6	3	5	6	5	2	64	3	4	6	2	1	1	5	2	1	1	2	2
151	6	6	7	4	7	5	5	5	2	3	2	6	4	3	3	2	3	2	4	5	5	5	3	3	3	3	5	5	4	5	5	6	4	3	3	1		6	4	3	4	3	1	2	5	3	1	2	4
154	5	3	3	3	6	4	3	2	2	4	3	5	5	6	2	6	5	4	6	6	6	6	5	6	4	6	5	6	5	5	6	4	4	5	6	1	48	7	4	1	1	2	1	1	1	1	1	1	1
157	7	7	7	7	7	6	7	7	6	7	7	7	7	6	7	7	5	7	6	7	7	7	4	6	7	5	5	6	6	7	6	6	6	7	7	1	24	7	4	6	6	7	2	3	4	2	1	4	4
158	5	3	6	7	7	6	6	5	5	5	5	5	4	3	4	4	5	5	6	6	6	6	3	3	5	6	5	3	5	5	5	4	6	5	3	2	36	6	4	1	4	6	1	1	3	2	2	3	2
161	7	7	7	7	7	6	7	6	6	6	6	7	6	4	6	5	6	5	6	5	6	6	4	4	4	5	5	6	6	6	6	5	6	5	5	1	37	7	5	5	7	2	6	5	5	7	6	6	6
162	7	7	7	7	7	7	7	7	7	7	7	7	7	4	7	7	7	7	7	7	7	7	7	7	5	7	7	7	7	6	7	7	7	5	7	1	42	8	4	4	7	7	1	4	1	7	1	4	7
163	5	4	4	4	5	4	5	3	2	4	2	5	4	7	6	7	4	3	5	5	4	6	3	6	4	6	6	6	5	4	5	6	6	5	4	1	38	6	4	4	4	5	2	4	4	3	2	4	4
164	6	5	5	6	6	5	5	5	4	4	5	6	5	5	5	7	6	5	6	6	6	6	3	6	5	3	6	6	6	3	4	7	5	5	3	1	47	3	4	2	2	7	1	1	7	7	1	1	1
167	2	5	5	6	7	7	5	5	2	3	5	5	7	3	1	6	5	4	5	3	5	6	5	2	4	5	6	6	2	5	6	6	6	5	3	1	23	7	2	3	2	4	3	3	6	3	3	4	3
168	5	5	4	4	4	5	5	4	3	3	4	7	3	6	5	7	5	3	4	6	5	6	5	6	3	5	4	6	6	4	6	5	4	3	6	2	40	2	6	2	2	1	1	1	4	4	1	1	1
170	3	2	2	2	6	4	2	3	2	2	2	2	3	6	2	5	4	5	5	5	5	5	5	3	4	6	5	5	4	5	5	5	5	5	5	2	59	6	6	2	2	4	4	2	2	3	3	2	3
171	4	3	2	2	6	4	2	3	2	3	2	4	3	5	4	5	4	4	5	5	5	5	3	5	4	5	5	5	5	5	5	5	4	4	5	2	46	6	4	3	3	3	3	4	2	3	3	3	3
175	1	1	1	1	1	1	1	1	1	1	1	1	1	1	1	1	1	1	1	1	1	1	1	1	1	1	1	1	1	1	1	1	1	1	1	1	36	8	5	1	1	1	1	1	1	1	1	1	1
176	2	6	2	6	7	5	2	3	3	6	4	6	3	2	6	5	2	1	6	3	4	6	2	4	2	4	4	5	5	2	5	2	2	2	2	2	61	8	4	1	5	6	1	1	7	2	1	5	1
177	5	3	1	1	4	2	2	3	2	2	1	3	2	4	2	2	2	2	3	3	3	2	2	3	2	3	3	3	3	4	3	3	3	2	2	2	33	5	6	4	4	7	2	2	4	6	2	4	4
179	1	1	1	1	4	1	1	1	1	1	1	3	1	7	1	1	1	3	3	3	1	1	1	1	1	4	1	1	3	3	7	3	3	1	1	1	56	6	6	1	1	4	1	1	4	1	1	1	1
180	6	5	6	5	6	6	6	3	3	5	5	3	3	5	4	5	5	5	6	6	3	5	5	6	3	5	4	6	5	5	6	5	5	3	5	1	31	7	3	2	2	3	2	2	2	3	2	2	3
182	4	4	5	5	3	4	4	3	2	3	3	2	4	6	3	6	3	5	5	6	6	6	6	6	5	7	5	5	6	6	6	6	6	4	5	2	61	3	7	4	4	3	1	3	4	4	5	3	4
186	4	4	4	2	2	3	2	3	1	3	1	6	3	4	4	5	4	5	5	6	5	6	4	4	3	6	6	6	5	4	6	4	5	3	5	2	35	5	7	1	1	1	1	1	1	1	1	1	1
187	6	4	5	4	3	5	4	4	2	5	4	5	4	5	5	4	5	5	6	5	5	5	6	5	5	6	5	5	4	6	5	6	5	4	5	1	44	6	4	4	2	2	2	3	2	3	2	2	2
188	6	6	5	6	5	6	6	3	3	6	6	6	4	5	3	5	6	5	6	5	6	6	6	5	6	6	6	5	6	5	6	6	6	6	6	1	25	7	4	6	6	6	5	6	6	5	6	5	6
191	7	5	5	5	7	4	3	4	3	6	5	6	6	5	5	6	4	4	6	6	5	6	3	5	3	6	4	6	5	4	5	3	4	3	5	1	46	6	4	3	4	3	1	4	1	2	1	2	3
194	7	7	7	6	5	6	5	4	3	6	5	7	7	5	5	6	6	5	6	6	6	6	5	6	5	6	5	6	4	5	6	5	6	5	6	1	40	5	4	1	1	1	1	1	3	1	1	4	2
195	6	2	5	4	6	3	5	5	2	2	2	3	5	5	2	6	5	4	5	5	3	5	5	5	6	6	5	5	5	5	6	5	6	5	5	1	63	6	5	5	4	3	2	5	5	3	3	5	5
197	4	4	5	4	4	4	4	2	1	1	1	1	1	1	1	6	2	2	6	7	2	7	3	3	2	6	3	6	3	2	2	3	2	2	3	2	31	7	7	5	3	4	3	3	4	4	4	4	4
198	3	5	6	6	6	6	6	4	4	5	5	5	5	5	5	5	5	5	6	6	6	6	3	5	3	5	5	5	5	3	5	5	5	3	5	1	27	8	4	3	2	2	2	2	2	2	2	2	2
201	5	4	5	3	5	4	4	3	3	3	4	4	3	4	3	6	5	4	4	5	5	4	5	4	3	6	5	4	5	4	5	5	4	4	4	1	64	6	6	3	3	2	3	2	3	4	3	4	4
204	7	5	7	4	7	4	4	5	4	4	3	3	5	6	5	7	6	4	7	5	4	7	4	6	4	7	6	7	7	3	7	5	5	3	4	1	52	8	4	4	4	3	1	2	1	4	1	1	1
205	6	4	5	2	7	5	5	4	3	3	4	4	5	4	4	3	4	3	4	3	4	3	4	4	4	3	4	4	3	3	4	4	4	3	3	1	62	6	4	2	3	3	1	1	3	3	2	3	3
206	5	4	5	5	6	5	5	4	2	4	3	5	4	4	4	5	3	3	5	5	3	5	3	4	3	3	3	6	5	3	5	3	3	3	3	1	37	7	5	3	2	4	1	3	2	1	1	3	2
207	5	5	6	5	6	5	6	5	5	5	5	5	5	5	5	5	5	5	6	5	5	5	6	5	5	6	6	5	6	6	7	7	6	6	6	1	47	6	4	5	6	5	6	5	4	5	6	5	4
208	4	4	3	5	5	5	5	3	2	2	2	2	3	3	2	3	3	2	3	2	3	3	3	3	3	3	5	3	5	4	3	3	3	3	3	2	61	5	6	4	4	3	3	3	3	5	3	3	3
212	6	5	6	5	7	7	7	5	2	3	2	5	5	2	3	6	5	5	5	5	6	5	6	4	6	2	6	3	3	6	3	6	6	6	3	2	45	6	6	1	1	5	1	2	1	3	1	3	1
214	3	3	5	4	7	2	1	3	1	3	1	2	3	4	3	3	3	3	3	2	3	3	3	4	3	4	3	4	4	3	4	3	3	3	3	1	59	6	6	3	4	4	1	4	4	1	1	4	4
215	6	4	5	4	7	6	5	4	2	3	3	6	5	5	5	5	5	4	6	6	5	6	4	5	4	6	4	6	5	5	6	5	6	5	6	2	35	8	4	1	1	2	1	3	6	1	1	1	3
216	4	2	2	2	6	2	2	3	2	2	2	2	3	6	3	6	3	3	5	5	4	6	5	5	3	6	5	6	5	4	5	5	5	3	5	2	59	6	6	5	5	4	2	4	1	1	1	1	1
220	4	5	6	4	4	6	5	4	5	5	4	5	3	5	2	5	4	5	5	5	6	4	5	5	6	6	5	4	5	4	5	6	5	4	4	1	32	7	7	1	3	4	2	2	2	2	2	4	3
221	5	5	5	6	4	3	5	4	3	3	3	4	3	4	4	3	3	4	4	4	5	4	5	4	5	5	6	5	7	6	6	5	6	4	5	2	30	8	4	2	5	3	5	4	3	2	2	5	4
225	5	4	4	5	4	3	4	2	2	2	2	2	2	3	3	5	4	4	5	4	4	4	6	4	4	5	5	4	4	5	4	4	5	3	3	1	32	5	4	3	3	4	4	4	4	3	2	2	3
230	5	4	3	3	4	4	5	3	4	5	4	3	3	4	4	3	3	4	3	4	3	2	2	3	4	3	2	2	3	3	4	4	3	3	2	2	36	7	4	5	4	3	4	5	5	4	4	3	3
231	7	5	5	5	5	5	5	3	2	3	3	3	1	5	3	5	1	2	3	6	4	5	3	4	3	6	5	6	5	3	5	5	6	3	3	2	53	7	7	1	1	1	1	1	1	1	1	1	1
232	5	4	5	5	5	3	5	3	2	3	2	3	3	5	4	5	3	4	4	5	4	4	3	3	2	5	3	5	4	3	5	4	3	3	3	2	60	7	6	4	3	5	3	3	3	5	3	4	4
233	7	5	6	5	6	6	4	7	5	7	7	7	3	7	4	7	7	7	7	7	7	7	7	7	7	7	7	5	7	7	7	7	7	7	7	2	41	3	6	1	1	1	1	1	1	4	2	4	1
234	5	4	4	5	5	5	5	2	3	3	3	3	3	3	3	7	5	5	6	5	5	7	5	6	5	6	6	7	6	5	6	5	6	5	5	1	30	6	4	5	3	6	1	2	4	5	1	7	6
237	6	6	6	5	7	5	4	6	4	3	3	3	4	6	4	7	3	2	6	5	4	6	3	6	2	5	3	6	4	4	6	4	4	2	5	1	63	6	4	2	5	2	2	5	4	2	2	2	4
238	7	7	7	6	1	3	6	5	3	3	3	3	5	6	6	6	3	5	6	5	5	5	5	6	5	6	6	4	5	5	5	5	5	5	5	2	46	7	4	1	1	4	1	4	4	7	1	1	4
239	5	4	6	4	6	4	5	6	5	6	7	5	5	5	6	5	4	5	3	5	6	4	5	4	5	6	4	7	5	4	6	6	7	5	6	1	30	7	4	5	5	4	6	5	5	4	6	5	4
242	6	5	6	5	5	4	3	5	2	5	5	5	5	5	6	5	5	4	5	5	4	4	5	5	4	6	5	5	5	5	5	5	5	4	5	1	27	8	7	1	1	1	1	1	6	1	1	1	1
244	6	5	3	3	3	1	2	5	3	3	2	3	5	3	4	3	5	4	4	4	5	5	4	4	4	3	5	4	3	3	4	5	5	4	4	1	29	7	3	5	5	1	7	6	5	1	1	6	6
246	5	5	4	5	4	4	5	3	2	3	2	6	3	5	3	5	3	4	5	5	3	5	3	5	2	5	3	4	6	4	5	5	3	3	5	1	47	8	6	4	4	3	3	4	4	3	3	4	4
248	3	4	3	4	4	3	3	3	2	3	3	2	4	2	3	3	4	4	4	3	5	4	5	3	4	3	5	4	3	5	4	5	6	5	5	1	57	3	4	4	4	5	4	4	4	5	4	4	4
251	7	3	5	5	6	5	4	5	3	5	5	6	5	6	6	7	5	5	7	7	6	7	5	7	5	7	6	7	7	5	7	5	5	5	6	1	30	6	4	1	1	5	1	1	1	1	1	1	1
252	6	7	6	7	6	5	6	4	4	3	5	6	5	3	5	6	3	4	5	5	3	6	5	4	3	4	6	6	5	4	5	3	5	4	4	2	57	8	4	2	2	3	2	3	3	1	2	3	3
254	5	5	7	3	7	7	4	5	4	4	4	4	5	5	4	6	5	6	4	6	6	6	5	6	5	7	6	7	7	6	6	6	6	6	6	1	64	6	6	4	5	5	1	3	7	2	1	4	3
255	6	4	3	4	6	4	2	4	4	5	4	5	5	4	4	4	4	3	4	3	6	4	6	5	5	5	6	5	5	6	4	6	6	5	4	2	53	8	7	2	2	2	1	1	1	1	1	1	1
258	6	6	6	5	5	5	5	5	5	6	4	6	5	5	6	5	5	5	5	5	5	5	4	4	3	5	5	5	5	4	5	6	5	4	4	2	49	8	5	4	3	3	3	4	5	3	3	4	4
259	6	6	6	6	6	6	6	7	5	6	5	6	6	5	5	6	6	6	6	6	6	6	6	5	6	6	6	5	5	6	6	6	6	6	6	1	40	8	4	2	2	2	2	2	2	2	2	2	2
267	5	7	5	6	7	4	5	5	3	5	4	5	6	5	5	5	5	3	6	5	5	6	3	6	4	5	5	6	6	3	6	4	5	5	3	1	47	8	4	2	4	3	1	5	4	1	1	5	4
273	7	7	7	7	7	7	7	5	3	3	5	5	7	3	5	3	7	5	6	3	7	6	7	5	7	3	7	7	6	6	6	6	7	1	3	2	33	3	4	1	4	1	1	1	1	1	1	1	1
274	7	6	6	6	7	6	3	5	5	5	6	7	4	3	4	5	3	3	4	6	5	7	5	4	4	5	5	6	4	4	3	7	5	5	5	1	52	6	4	1	1	7	1	1	1	1	1	4	1
277	7	7	7	7	7	7	7	5	6	7	7	7	6	5	6	3	7	6	7	3	7	7	7	5	7	5	7	7	7	6	5	7	5	4	6	1	58	8	6	7	1	1	1	7	1	1	1	1	1
279	5	5	4	6	5	4	3	5	5	6	6	6	7	7	6	7	5	4	6	5	5	6	3	5	4	7	4	6	5	4	5	4	4	5	5	1	31	8	7	4	3	5	2	4	6	2	1	4	2
280	7	7	7	7	7	7	7	5	3	5	5	6	6	6	6	5	4	3	3	3	3	5	3	3	2	5	6	5	3	5	3	5	5	3	5	2	42	3	4	1	1	1	1	1	1	1	1	1	1
282	5	5	7	5	5	5	4	4	3	3	2	5	4	3	3	5	3	5	4	3	3	3	4	3	3	4	5	4	4	3	4	3	6	4	4	1	39	3	4	4	5	6	1	5	4	4	2	6	2
283	5	5	6	5	7	5	5	3	3	5	3	5	3	5	5	5	5	6	5	5	6	5	5	5	5	6	6	6	6	5	5	6	6	5	3	2	39	5	3	1	2	1	1	2	2	1	1	1	1
288	4	4	4	4	4	4	4	4	4	5	5	4	4	4	4	5	4	4	4	4	5	4	4	4	4	4	4	4	4	4	4	4	4	4	4	2	43	2	4	2	2	4	1	2	2	3	1	2	2
289	5	5	7	4	6	5	5	5	3	5	6	7	4	5	5	5	4	4	7	6	6	6	4	5	3	5	5	6	4	5	6	4	6	3	5	1	27	7	4	1	1	5	1	1	6	1	1	1	1
290	6	7	6	6	6	3	5	5	6	7	7	7	6	5	5	5	5	4	6	6	5	6	5	6	5	5	4	6	5	5	6	5	6	5	5	1	27	8	4	4	5	3	3	3	3	3	3	3	3
292	4	4	2	3	7	5	4	3	1	3	1	4	4	2	2	3	1	2	2	1	2	2	4	2	2	2	5	4	3	2	2	3	3	2	2	2	42	6	6	6	3	7	1	6	6	7	1	7	3
294	7	4	5	5	6	3	4	3	3	3	3	3	2	4	4	5	4	5	6	5	6	7	6	4	5	7	7	5	7	6	5	6	6	5	4	2	58	3	4	4	4	5	3	4	5	3	1	4	4
297	5	4	4	4	5	6	4	5	2	3	2	7	5	7	3	1	5	5	3	7	6	3	5	3	5	2	5	5	7	6	5	5	3	5	5	2	44	8	6	1	4	1	1	1	1	1	1	4	1
298	6	6	5	5	4	3	3	5	2	3	4	3	4	6	4	6	5	5	6	4	3	6	4	5	4	5	4	5	5	5	5	5	5	5	5	2	59	3	7	5	5	6	6	5	7	2	2	4	3
300	5	5	5	5	6	4	5	4	3	3	3	3	3	3	2	4	4	4	5	4	5	5	4	4	3	4	5	5	4	4	3	4	5	4	3	2	32	7	6	3	4	3	2	3	4	3	3	4	4
303	7	5	7	4	4	5	6	3	6	6	4	7	5	5	6	4	6	5	6	6	6	6	5	6	4	6	6	7	6	5	6	6	6	4	5	1	39	8	7	1	4	2	1	1	1	1	1	3	1
305	4	5	5	2	5	4	6	4	1	2	2	2	4	4	3	5	4	5	5	5	2	5	3	4	3	3	4	5	5	4	5	4	4	4	3	2	47	3	4	5	4	3	2	4	2	1	2	3	2
307	7	6	6	6	6	5	5	6	4	5	5	6	4	7	6	6	6	6	6	6	6	6	5	6	5	7	6	6	7	6	7	6	6	6	6	1	65	6	4	1	1	1	1	1	1	1	1	1	1
308	6	6	6	6	6	6	6	3	3	3	3	3	3	4	4	4	5	3	5	4	5	5	4	4	4	5	4	3	5	5	5	4	4	4	4	1	49	5	4	3	4	5	2	2	2	3	2	5	3
310	7	7	6	6	7	6	7	6	4	6	6	6	6	4	5	5	5	6	6	6	6	6	6	5	6	5	6	6	6	5	5	5	5	6	4	1	53	6	5	3	4	4	2	3	3	5	2	3	3
313	4	4	4	4	5	4	4	3	3	3	3	3	5	5	4	5	4	2	4	4	4	5	4	5	3	5	4	5	5	4	4	5	3	3	4	2	56	7	4	3	5	4	4	3	4	3	3	3	4
314	7	6	6	7	3	5	5	3	3	7	7	6	5	4	5	4	3	4	6	6	5	6	5	3	4	6	5	5	3	6	3	4	5	3	3	1	33	8	4	2	6	5	1	2	1	5	1	1	5
316	5	2	4	3	5	4	5	3	2	5	2	4	3	5	4	4	4	5	5	3	5	4	5	4	4	4	5	3	4	5	3	5	4	4	3	2	45	6	4	1	2	6	1	2	1	5	1	2	1
320	7	5	5	2	7	5	6	3	2	4	1	5	2	4	4	5	1	3	7	5	5	5	4	4	2	6	2	6	6	4	5	3	2	2	4	2	56	8	4	4	4	2	1	4	2	1	1	1	1
323	7	6	6	3	6	6	6	3	3	6	4	7	4	3	4	7	4	6	7	6	6	7	6	7	6	7	6	6	6	5	6	7	7	4	5	1	51	3	4	1	5	4	1	1	4	5	1	5	3
326	3	5	3	3	6	5	5	5	2	3	2	3	4	5	5	5	4	3	6	6	5	5	4	5	3	6	5	6	5	5	6	4	5	4	5	1	41	6	4	2	6	3	1	2	4	2	2	3	4
329	4	3	6	6	6	3	6	5	1	1	2	2	4	3	5	6	3	5	5	5	5	6	5	5	3	6	4	5	6	3	5	6	4	3	5	2	55	6	4	4	6	4	4	6	4	4	4	5	5
330	5	6	6	5	6	6	5	5	5	5	5	5	6	6	5	5	3	4	6	7	5	7	5	6	4	7	5	6	6	6	7	4	5	4	6	2	61	6	4	2	2	2	2	2	2	2	2	4	2
332	5	4	5	5	5	4	4	5	5	5	5	6	4	5	5	5	4	4	5	5	5	5	4	5	4	6	4	4	5	5	5	5	5	4	5	1	41	6	4	3	3	3	2	4	4	3	1	4	3
333	7	7	7	5	7	7	5	5	6	7	7	7	7	3	7	7	5	5	7	5	7	7	7	5	7	6	6	6	3	6	5	7	5	3	3	1	41	6	4	1	1	1	1	1	1	1	1	1	1
334	6	6	6	5	7	7	5	7	7	7	7	7	7	7	7	7	6	5	6	6	5	7	5	6	5	7	5	5	6	5	6	5	6	5	6	1	62	6	4	1	1	1	1	1	1	1	1	1	1
335	6	5	7	7	7	6	6	6	5	5	6	7	5	4	3	6	7	6	7	3	6	7	5	3	4	3	5	6	5	6	5	6	5	5	4	2	30	4	4	2	2	2	1	1	1	1	1	2	2
336	4	5	5	4	6	6	4	3	3	3	3	3	3	5	3	3	5	5	3	5	5	5	5	4	5	4	5	5	6	5	4	5	5	4	4	2	44	5	4	3	3	2	2	3	2	2	2	2	2
337	5	4	4	2	5	3	4	3	3	5	3	6	2	5	2	6	5	5	6	7	6	7	5	6	4	6	6	6	7	5	6	6	6	5	5	2	52	6	6	1	1	1	1	1	1	1	1	1	1
338	3	3	4	5	6	4	3	3	2	2	2	2	2	3	3	3	2	2	3	5	3	5	5	3	2	3	4	5	3	3	3	2	3	2	5	1	43	8	4	2	3	6	5	5	5	5	4	4	4
339	4	2	2	4	2	2	2	3	1	2	1	2	2	6	4	5	5	5	5	4	5	4	3	4	3	4	3	3	3	5	4	5	3	3	2	1	28	7	2	4	2	2	1	2	2	2	2	5	2
340	2	1	1	2	7	2	3	6	3	3	4	6	2	2	3	5	7	3	5	4	6	6	5	4	2	6	7	4	3	2	6	4	3	3	2	1	26	6	3	2	1	6	1	4	3	4	1	3	1
345	3	3	3	4	5	3	4	4	2	2	2	2	4	4	2	5	2	2	4	5	3	5	3	4	2	4	4	5	5	3	4	4	4	2	4	1	58	5	4	4	3	6	2	4	4	6	2	6	4
347	5	3	3	2	4	3	2	3	1	2	3	3	3	6	3	5	3	1	5	5	3	6	3	6	3	5	3	5	6	4	6	2	3	3	4	1	48	6	4	2	2	1	1	2	4	1	1	5	3
366	4	5	6	4	7	3	4	2	3	4	3	5	2	5	3	6	5	3	5	5	5	5	3	5	3	5	4	6	6	4	5	3	3	3	3	1	44	5	6	4	5	3	1	5	4	4	1	4	5
367	5	6	7	5	6	4	5	5	2	6	2	5	4	3	4	5	3	4	5	4	4	5	2	4	3	4	3	5	6	4	5	4	2	3	3	1	21	5	3	1	4	5	1	2	4	2	1	4	2
368	4	2	3	3	5	5	3	2	3	3	3	3	2	7	4	7	6	6	7	7	7	7	6	6	6	6	6	6	6	5	6	5	6	6	6	2	37	8	4	1	1	1	1	1	1	1	1	1	1
371	4	4	4	5	6	4	6	3	2	2	2	4	4	4	2	4	4	4	5	5	5	5	5	5	4	5	5	5	5	5	5	5	5	4	5	2	55	8	4	2	2	2	2	2	2	5	2	2	2
372	5	5	5	5	5	5	5	5	5	5	5	5	5	5	5	6	5	5	6	6	5	6	5	6	4	5	5	5	6	4	5	5	5	5	5	2	38	7	4	6	6	4	4	6	6	5	6	5	5
375	6	4	6	5	5	6	7	4	4	6	3	7	4	5	5	5	3	5	5	7	5	7	5	4	3	4	4	7	3	2	5	5	5	2	3	1	21	5	3	3	6	4	2	2	5	1	1	5	5
376	5	4	4	5	5	3	5	4	2	3	3	4	4	4	4	3	5	5	5	4	4	4	3	4	4	4	4	4	3	5	4	5	4	4	4	1	31	8	4	3	2	4	1	3	5	4	1	2	1
379	3	2	2	2	7	2	1	3	3	3	2	3	2	5	2	6	2	2	6	4	2	6	3	6	2	6	2	6	6	4	5	4	3	5	3	2	64	3	5	4	4	4	2	4	2	1	1	3	3
380	4	3	4	4	6	2	5	3	2	1	2	3	3	3	3	5	3	3	4	3	3	5	3	3	2	5	4	5	6	4	3	4	3	2	2	2	49	6	6	1	1	4	1	2	1	4	1	2	1
382	5	3	4	3	6	5	3	3	2	3	2	5	3	6	3	6	5	4	6	5	6	6	5	6	5	6	6	6	6	5	6	6	6	3	5	1	54	3	4	2	2	4	1	2	4	4	1	5	4
383	6	6	6	6	4	5	6	3	3	3	3	5	5	4	4	5	4	3	5	5	5	6	3	5	3	5	3	5	5	3	5	3	3	3	5	2	31	7	6	2	3	3	3	2	2	2	2	2	2
385	7	7	7	6	6	6	6	5	3	3	5	5	5	6	5	3	5	3	6	7	5	6	4	6	6	5	5	6	7	5	6	5	5	5	6	1	48	8	7	1	1	2	2	1	1	1	1	1	1
386	4	5	5	6	6	6	6	5	2	4	6	7	5	4	6	6	5	6	5	3	5	6	3	4	3	3	4	3	4	2	3	4	6	4	2	1	37	7	6	2	4	3	1	2	3	1	1	3	3
387	3	2	2	2	6	2	3	2	1	1	1	1	2	7	2	6	1	2	7	4	2	7	3	3	3	6	3	7	6	5	7	5	5	4	6	2	65	6	6	3	1	5	1	2	2	6	2	2	2
388	5	4	3	6	7	3	5	5	5	7	3	7	4	6	5	4	5	3	4	4	6	4	4	4	5	5	3	5	3	5	4	6	3	2	4	1	27	7	4	2	4	1	1	3	4	1	1	1	5
389	7	6	7	5	7	7	1	5	1	3	2	7	4	4	5	7	2	6	7	6	7	7	5	4	6	3	7	7	6	4	5	4	7	5	4	2	51	8	4	2	7	5	1	4	1	2	1	6	7
390	7	5	5	5	7	5	5	5	3	5	3	6	5	5	5	4	4	5	5	6	6	6	4	4	4	5	5	5	6	4	4	5	6	5	4	1	26	8	4	1	2	5	1	2	4	1	1	3	3
394	7	7	7	7	7	6	7	3	3	4	4	6	6	7	5	7	6	6	7	7	5	7	5	7	5	7	6	7	7	6	7	6	6	7	7	2	65	6	4	3	5	4	1	3	2	1	1	2	2
395	4	2	4	5	7	6	1	5	3	3	4	4	3	7	4	7	5	6	6	6	5	6	3	4	3	5	5	4	7	5	6	5	6	4	5	1	56	2	6	2	2	6	1	2	4	5	1	2	2
397	6	6	5	5	7	2	6	5	4	4	5	6	5	5	4	5	4	5	6	5	5	5	5	6	4	5	6	5	5	5	6	6	4	5	6	1	44	7	4	2	3	2	1	2	3	6	1	4	2
398	5	5	4	4	4	3	4	4	2	3	2	5	4	6	3	6	5	5	6	7	5	7	3	6	4	6	6	7	7	5	6	5	6	5	4	1	57	6	6	1	4	4	1	2	4	3	1	4	4
403	3	5	5	5	6	5	6	5	3	3	3	4	5	5	4	3	3	4	4	3	5	5	4	3	3	4	4	3	4	5	5	6	5	4	3	1	49	6	4	3	4	3	3	2	3	3	3	3	3
405	3	2	3	3	6	2	2	5	2	2	2	4	3	6	6	6	5	4	5	6	6	6	6	5	5	6	5	6	5	5	6	5	5	5	5	2	52	6	4	2	4	3	2	2	2	3	2	3	4
406	6	6	4	5	5	5	4	4	4	5	3	4	4	5	5	6	6	5	6	6	5	5	6	6	6	6	6	5	6	5	6	5	5	5	5	2	41	9	4	2	4	4	2	2	1	3	2	2	2
408	5	6	3	4	4	5	5	6	5	7	5	6	4	5	6	5	7	6	5	7	5	6	5	7	6	5	6	7	6	5	5	4	5	6	5	2	42	7	5	4	5	3	2	3	4	5	4	5	4
412	6	6	6	6	7	5	5	5	2	2	2	6	5	7	5	6	6	5	7	6	6	7	6	7	5	7	6	6	5	5	5	6	6	4	5	1	30	8	6	1	1	2	1	1	1	2	1	1	1
415	1	7	5	6	4	5	5	4	4	4	4	4	4	4	4	6	4	4	6	4	4	6	4	6	2	3	2	5	7	2	5	2	1	3	2	2	42	8	4	2	2	6	4	4	2	6	4	4	4
416	6	6	4	4	4	3	4	4	3	5	5	5	4	4	5	4	3	5	6	5	5	5	3	5	3	4	3	4	5	4	5	3	5	4	4	1	24	7	4	3	4	1	1	1	1	3	1	5	2
417	5	3	5	5	7	6	5	5	4	6	3	6	3	4	4	5	6	5	6	5	5	5	3	5	4	5	4	3	5	2	3	3	3	3	5	1	42	7	4	5	4	3	5	5	4	1	1	3	1
421	6	6	7	7	7	5	7	3	5	5	5	7	4	3	4	4	3	4	5	5	6	6	5	4	4	5	5	7	6	5	5	6	5	4	5	1	40	6	6	3	4	2	1	3	2	2	1	5	2
422	7	5	7	5	5	3	6	7	6	7	6	7	6	7	6	6	6	6	6	7	6	6	6	6	6	7	6	7	6	6	7	6	6	5	5	1	34	3	7	3	4	3	2	2	1	1	1	4	2
426	5	2	2	2	7	6	1	3	3	2	1	3	3	6	3	6	1	1	5	6	2	6	1	7	1	7	3	6	7	3	6	3	3	3	3	2	43	6	4	1	1	1	1	1	1	1	1	1	1
429	6	6	5	4	6	4	4	5	4	4	4	4	5	5	5	7	5	4	6	6	5	6	4	7	3	6	6	6	5	4	5	4	4	3	6	1	37	3	5	2	2	1	1	2	2	1	1	1	2
430	6	6	7	6	6	7	6	5	2	3	3	6	3	4	3	6	5	5	6	6	5	6	5	5	3	5	3	5	3	5	5	4	5	3	5	1	28	5	4	2	2	5	2	2	2	3	2	2	2
431	6	3	1	3	5	4	2	4	3	4	2	5	5	6	3	4	4	3	5	6	4	5	4	3	3	6	4	5	5	4	4	4	5	5	4	1	51	6	4	3	6	4	1	3	3	5	1	5	6
435	5	5	5	5	4	4	5	4	2	3	2	4	4	5	5	5	5	4	4	5	4	5	4	5	4	6	4	5	4	5	6	4	4	3	4	2	37	9	7	2	2	2	1	1	1	4	1	5	1
438	4	5	3	6	7	4	3	5	2	5	2	3	6	3	3	5	3	5	5	3	4	3	3	3	3	6	3	4	3	4	3	5	5	3	2	2	50	6	4	2	5	2	1	4	4	2	1	4	6
439	2	1	1	5	4	2	5	3	3	3	2	3	4	4	4	5	2	3	6	5	5	6	5	5	3	5	4	5	5	5	5	5	5	5	5	1	64	8	4	5	1	6	1	1	6	5	1	1	6
440	6	7	6	5	6	5	5	3	5	5	3	6	6	3	3	3	5	5	3	5	5	4	5	4	6	6	6	5	2	3	5	4	5	5	2	1	32	8	4	1	1	1	1	1	1	1	1	1	1
441	1	1	1	1	1	1	1	1	1	1	1	1	1	7	1	7	1	1	1	7	1	7	4	7	1	7	7	7	7	4	7	7	4	4	7	2	49	6	5	4	4	4	4	4	4	4	4	4	4
442	7	6	6	6	7	6	6	5	6	6	6	7	5	6	6	5	6	6	6	6	5	6	5	1	5	6	5	5	6	6	6	6	5	5	4	1	47	3	4	2	2	6	1	2	3	1	1	2	2
443	6	2	3	3	6	4	1	5	3	3	3	4	3	7	3	3	4	4	5	5	5	6	5	4	5	7	6	6	5	6	6	6	5	5	6	2	62	8	4	6	5	6	1	5	6	3	1	6	4
445	6	2	6	5	7	4	5	3	2	1	2	5	3	5	3	5	5	3	4	5	5	5	5	6	3	5	5	5	5	5	6	5	5	5	5	1	34	6	6	1	4	6	1	1	1	1	1	5	1
448	6	4	6	5	7	3	6	2	3	3	4	5	5	4	3	4	4	4	5	5	5	5	4	5	4	3	4	4	3	5	5	4	5	3	3	3	42	6	4	1	2	2	1	3	1	1	1	2	1
449	6	4	5	6	5	6	7	3	4	5	4	4	5	3	3	5	3	3	3	2	5	5	3	4	3	4	4	3	3	3	2	3	2	2	3	2	65	6	7	4	4	3	5	4	4	6	5	5	3
450	5	4	7	4	4	4	2	4	5	5	5	4	3	4	4	6	4	4	3	3	4	4	5	5	4	3	6	4	7	6	4	5	5	4	4	2	62	6	6	5	4	4	2	4	4	4	3	5	4
451	6	5	4	5	5	5	5	4	2	2	3	3	4	4	4	6	4	4	6	5	4	5	3	7	4	5	3	4	2	3	6	4	4	4	4	1	63	6	4	3	4	2	2	3	2	3	1	2	3
452	6	5	6	6	5	3	6	4	5	3	2	4	5	3	5	5	6	4	5	6	6	5	4	5	3	5	3	5	3	5	5	7	5	2	4	2	54	6	4	3	4	7	2	2	2	4	2	3	2
453	6	7	5	5	6	6	6	6	6	5	6	6	6	7	3	7	6	5	6	6	5	5	5	7	5	6	5	7	7	6	7	5	6	6	6	2	59	7	6	5	3	3	3	2	2	1	1	1	1
455	5	4	4	4	4	5	5	4	4	5	4	5	5	5	4	6	3	3	6	5	5	6	5	5	3	5	3	6	5	5	6	5	5	4	4	1	20	7	4	1	1	1	1	1	2	1	1	1	1
456	5	6	6	6	6	6	5	4	4	7	4	7	5	5	4	5	3	4	6	5	4	5	5	5	5	6	6	6	6	5	5	5	5	3	4	1	49	8	4	2	3	5	1	2	3	3	2	3	2
459	4	4	5	4	7	3	4	3	3	3	2	4	3	5	4	6	4	4	5	4	5	5	4	4	3	6	5	4	4	4	5	4	4	3	5	1	65	3	4	2	5	4	1	3	4	3	1	6	5
462	7	7	6	7	6	6	7	7	5	7	6	7	5	7	6	7	7	6	7	6	7	6	7	7	7	6	7	7	6	7	7	7	6	7	7	2	26	7	4	6	5	3	2	4	2	2	5	5	5
465	5	6	5	5	6	5	5	5	5	5	5	5	5	5	5	5	5	5	5	5	5	5	5	4	5	5	5	5	5	5	5	5	5	5	5	2	60	3	6	5	5	6	3	6	5	4	4	4	4
467	4	4	4	4	4	3	5	4	3	3	3	3	3	3	3	4	4	4	4	5	6	5	4	3	3	6	5	4	5	4	5	5	5	4	3	2	38	3	4	1	1	6	1	1	6	6	1	1	1
470	4	4	4	4	4	4	4	5	2	4	3	3	3	4	3	5	5	5	4	4	4	4	5	4	4	6	5	6	5	5	5	4	4	3	4	1	30	8	4	4	4	7	2	2	2	7	1	2	1
471	6	5	6	4	7	6	6	3	3	5	5	5	4	6	6	5	5	6	6	5	5	6	5	5	4	6	5	5	5	6	5	4	5	5	6	2	61	8	6	2	2	3	1	2	6	2	1	4	2
475	5	4	6	4	6	5	5	3	4	4	4	4	5	5	4	5	4	4	5	5	5	5	5	4	5	5	5	5	5	4	5	5	5	5	4	2	60	5	4	4	3	2	2	3	2	2	4	4	4
476	2	2	5	1	6	4	2	5	1	2	1	1	2	7	1	7	5	5	7	6	6	6	6	7	3	6	6	6	7	5	5	3	3	4	4	2	63	5	4	5	5	2	2	6	6	6	7	7	7
478	3	2	4	2	4	4	1	1	1	1	1	1	1	1	1	3	1	3	3	4	4	5	4	4	3	5	4	4	4	5	5	4	4	3	4	1	64	6	4	1	1	4	1	1	1	1	1	1	1
479	7	6	7	6	5	7	6	4	4	6	3	7	6	4	5	5	5	6	5	6	6	5	5	4	6	4	6	5	5	5	5	6	5	5	5	1	23	7	3	2	4	1	1	2	1	1	1	2	2
480	4	5	3	5	6	6	7	5	5	4	4	4	4	2	3	4	5	5	4	5	4	5	4	3	3	4	4	3	5	4	4	3	4	4	3	1	35	8	4	3	5	6	3	5	4	6	3	6	4
481	3	2	2	2	4	5	5	5	1	2	2	4	2	6	3	3	4	2	4	3	4	4	4	3	2	3	5	3	4	3	3	5	6	2	1	2	35	6	4	3	4	5	1	4	2	3	1	4	1
482	4	2	2	2	6	5	3	5	3	3	3	4	3	5	4	5	5	3	4	4	5	5	4	5	5	6	5	6	5	5	5	5	4	3	4	2	64	8	4	2	5	3	1	3	4	4	2	3	5
483	6	5	6	4	6	4	4	4	3	4	4	5	5	5	4	5	5	4	5	5	5	7	4	6	4	4	3	4	6	5	5	3	3	4	4	1	46	6	4	1	2	2	1	2	2	2	1	4	2
487	6	6	7	5	4	5	3	6	6	6	6	6	6	6	6	7	6	6	6	6	6	6	5	7	6	6	6	6	6	5	6	6	6	6	5	1	52	3	4	1	1	1	1	1	1	1	1	1	1
488	4	2	4	4	4	4	2	3	1	1	1	3	3	6	5	6	4	4	4	6	6	6	4	6	4	6	4	6	6	5	7	5	6	5	6	2	59	9	5	4	4	4	2	2	4	4	4	4	4
489	5	4	5	5	6	5	6	4	5	5	4	5	5	5	4	6	5	4	6	5	6	6	4	6	4	6	6	6	3	4	5	5	5	4	4	1	65	8	7	1	3	4	1	2	4	3	2	4	3
490	4	4	4	4	4	4	1	4	3	4	3	4	3	6	5	7	6	5	6	6	6	6	4	6	3	5	5	6	7	5	6	6	6	6	6	2	63	6	7	4	4	2	1	4	4	1	1	4	1
491	4	5	4	4	6	3	4	4	3	3	3	3	4	3	2	5	4	3	5	4	3	5	3	5	2	5	5	6	5	5	5	3	3	3	4	2	50	6	4	6	4	4	3	5	5	4	5	6	5
493	3	5	5	4	7	2	4	6	2	2	2	3	3	3	3	3	3	3	4	4	3	4	4	3	2	4	4	4	5	5	5	5	4	4	2	1	30	6	4	5	4	5	3	3	3	2	2	4	3
494	4	4	7	7	7	5	5	5	3	5	4	5	3	4	3	5	5	5	6	4	5	5	3	5	3	5	3	6	6	4	7	5	5	5	5	1	34	6	4	1	1	4	1	1	1	1	1	5	5
495	5	5	5	6	4	4	5	6	6	6	6	6	6	6	6	5	6	5	5	5	5	6	4	5	5	5	3	6	4	5	5	4	4	5	5	1	60	3	7	3	3	4	2	4	3	4	4	5	4
496	5	5	5	5	5	5	4	4	4	4	4	4	4	4	4	5	4	4	5	5	5	5	5	5	4	5	4	5	5	5	5	5	5	5	5	2	61	3	6	3	3	3	2	3	3	3	2	3	3
497	3	2	2	2	4	2	2	4	3	3	3	4	4	5	4	5	4	3	5	5	5	5	3	5	3	6	5	5	4	6	5	5	5	4	6	1	42	6	4	3	2	4	1	2	2	2	2	4	2
498	3	2	4	1	6	4	1	3	3	3	2	3	3	6	2	6	3	3	6	6	3	6	5	5	3	5	6	6	5	5	5	5	6	3	3	1	44	6	5	2	4	1	1	4	4	1	1	1	3
502	7	7	7	6	6	7	7	5	4	5	4	7	5	5	5	5	5	5	7	4	6	7	6	5	5	6	7	7	5	7	6	6	6	5	4	1	30	6	2	1	1	1	1	1	1	1	1	1	1
503	7	6	6	6	6	7	6	7	7	7	7	7	7	7	4	7	7	7	7	7	7	7	7	7	7	7	7	7	7	7	7	7	7	7	7	1	54	7	4	5	6	5	5	5	4	6	6	5	4
504	3	2	3	2	4	3	3	3	2	3	2	3	1	6	3	6	3	3	4	5	3	6	4	5	3	6	5	5	6	5	6	4	5	4	4	2	42	6	4	2	3	3	1	3	3	2	1	3	2
505	6	6	6	5	6	6	6	4	4	5	4	6	5	4	5	4	5	4	5	4	5	5	5	4	4	3	5	5	4	5	5	6	5	5	4	1	27	5	3	2	1	1	1	1	1	1	1	1	2
507	7	6	6	6	7	6	5	6	6	7	6	7	5	3	4	5	7	3	6	6	7	6	6	6	6	6	7	7	6	5	6	6	7	5	4	1	20	5	3	1	4	2	1	3	2	1	1	3	3
509	7	7	7	6	6	6	6	4	3	3	4	5	3	4	5	6	5	5	5	6	7	6	5	5	5	6	6	5	5	5	6	5	5	5	5	1	39	8	5	1	1	3	1	1	1	1	1	2	1
512	4	2	2	2	5	2	2	3	3	2	2	2	4	6	5	6	3	4	5	5	5	6	5	6	5	6	5	6	6	4	6	5	5	5	6	2	63	2	4	2	2	5	2	5	2	4	4	4	3
518	4	3	2	3	5	3	3	6	3	3	3	3	4	5	3	5	2	3	6	6	4	6	4	6	3	6	3	6	6	5	6	5	5	3	6	1	36	5	4	2	2	2	1	2	1	1	1	1	2
519	6	1	1	7	7	7	1	4	1	1	1	4	1	1	1	1	5	4	1	1	7	1	4	1	4	1	7	1	7	1	1	7	6	4	1	1	51	6	6	7	4	1	7	7	4	1	7	4	1
520	6	6	6	6	5	5	7	4	4	5	4	6	4	4	4	4	4	4	4	4	4	4	4	4	4	3	4	4	6	4	5	4	5	4	3	1	35	6	6	3	4	4	2	3	4	2	2	4	2
524	3	1	5	4	5	4	3	5	3	5	3	3	5	3	3	5	6	5	6	5	6	7	3	4	3	5	4	5	5	3	4	3	3	4	4	1	43	7	6	1	1	5	1	6	4	4	1	4	4
525	6	4	3	5	6	5	3	3	2	2	2	4	2	4	3	5	2	4	6	5	4	4	2	3	3	5	5	5	6	5	6	7	5	3	3	2	33	3	4	3	5	2	2	4	5	7	1	3	3
526	6	6	6	6	6	6	6	6	5	7	7	7	7	5	7	6	7	6	3	4	6	5	6	6	6	4	6	6	6	6	6	6	6	6	2	1	29	8	4	2	2	7	2	3	1	2	2	4	4
527	5	5	2	2	6	5	4	6	3	5	5	7	6	6	7	7	2	4	6	4	4	5	2	5	2	5	4	5	5	4	5	3	4	2	4	2	51	8	4	2	2	5	1	2	1	4	2	5	2
530	6	5	5	6	6	5	5	5	5	5	5	5	4	5	5	5	5	5	6	6	6	6	6	5	4	5	5	5	4	5	5	5	5	4	5	2	44	7	7	3	2	3	1	3	2	2	2	3	4
532	7	7	7	7	7	5	7	3	3	5	2	7	4	3	5	3	5	4	3	5	5	3	3	3	3	6	6	4	3	3	3	4	5	4	3	1	37	9	4	1	1	1	1	1	1	1	1	1	1
538	7	7	7	7	7	7	7	6	5	7	5	7	3	7	7	7	6	5	6	7	6	7	5	6	6	6	6	7	7	6	6	6	6	6	5	1	31	5	4	5	4	4	1	2	6	2	1	4	1
540	5	5	3	5	4	4	5	5	4	2	3	5	3	5	4	5	3	4	5	5	5	5	6	4	5	5	5	5	6	5	4	4	4	5	5	2	35	7	4	4	5	5	1	3	1	3	1	5	4
543	5	5	6	6	7	6	6	3	3	4	4	5	5	2	2	3	5	4	3	5	6	4	5	2	4	3	5	5	3	5	5	6	4	4	2	2	49	8	7	4	4	6	2	4	2	6	2	4	4
544	6	6	6	6	6	6	6	4	1	1	1	3	3	4	4	2	5	4	3	4	4	4	3	3	3	4	4	4	3	4	3	3	4	2	3	1	35	8	4	2	4	6	1	5	4	6	1	6	6
545	7	7	7	4	1	5	4	5	7	7	7	7	7	7	7	7	7	5	7	7	7	7	6	7	6	7	7	7	7	7	7	7	7	7	7	2	36	9	4	1	1	7	1	1	1	7	1	1	1
547	6	6	5	7	6	4	5	3	3	6	6	7	2	5	6	3	3	5	6	5	7	6	6	3	6	3	6	6	5	5	5	6	7	2	3	1	22	5	3	2	4	4	1	2	4	1	1	5	4
549	2	7	2	1	2	3	6	4	1	1	1	4	1	5	3	5	1	4	3	5	4	5	5	3	3	5	6	5	5	5	2	4	5	3	3	2	64	3	4	5	6	2	5	6	7	1	4	2	3
552	4	5	4	3	4	4	3	5	2	3	4	4	3	3	3	3	3	2	5	5	3	4	3	4	2	5	4	4	3	3	4	3	3	3	3	1	60	3	4	2	4	3	2	4	4	2	2	3	3
553	7	7	7	7	7	7	7	7	2	3	2	5	6	6	5	4	2	2	6	6	2	6	3	4	3	3	3	5	5	3	6	4	3	3	3	1	64	8	6	1	1	1	1	1	1	1	1	1	1
554	4	4	5	3	6	6	4	4	3	5	5	5	5	7	5	5	7	5	7	5	5	5	5	5	5	6	6	5	6	5	6	6	6	5	6	2	60	8	7	1	1	1	1	1	1	1	1	1	1
555	5	4	4	4	4	4	4	4	3	4	4	4	4	4	4	4	5	4	5	5	5	5	4	4	3	3	3	3	3	3	3	3	4	3	4	1	39	2	4	3	4	2	1	6	6	3	4	4	6
558	5	5	6	5	7	4	5	4	3	3	3	4	4	3	4	2	5	4	5	6	6	5	5	3	4	4	5	2	5	5	5	6	6	4	3	2	35	8	7	5	3	3	1	4	2	1	1	3	4
560	5	5	5	4	6	6	5	3	3	4	4	4	3	5	3	5	4	4	5	5	5	5	5	5	5	5	5	5	6	5	6	4	5	5	5	2	63	6	4	2	2	2	2	2	2	2	2	2	2
571	4	4	5	5	5	5	3	4	2	2	2	3	4	4	3	4	5	4	4	5	5	6	4	4	3	5	6	5	4	5	5	6	6	4	6	1	64	3	6	4	4	4	4	4	4	4	4	5	5
574	7	7	5	7	7	7	7	6	7	6	6	6	5	3	4	6	6	5	6	5	5	5	5	6	5	6	7	6	6	6	7	6	6	6	7	2	33	7	4	4	1	3	1	5	6	7	1	7	5
575	3	3	2	3	3	3	2	3	2	2	2	3	2	3	3	3	2	2	3	3	3	3	3	2	2	3	3	3	3	3	3	3	3	3	3	2	43	5	4	4	4	3	3	3	3	3	3	3	3
577	2	1	1	1	5	2	1	2	1	1	1	2	1	7	2	2	2	1	3	3	2	2	3	3	2	3	3	3	4	3	3	3	3	3	3	1	63	3	4	2	1	4	1	4	1	1	1	2	1
579	5	4	6	1	4	4	1	4	3	3	3	3	4	4	5	5	5	5	6	7	6	7	5	5	5	7	6	7	7	6	7	6	6	5	7	1	59	3	4	1	3	4	1	2	3	1	1	1	4
580	7	7	7	6	7	5	5	4	6	6	6	6	5	3	5	6	5	5	5	6	5	5	5	5	5	6	6	6	4	4	6	6	5	4	5	1	30	6	4	1	1	1	1	2	6	1	1	4	4
581	6	5	6	5	4	3	4	3	3	4	3	5	4	4	5	4	4	4	5	5	4	3	3	3	3	4	5	5	5	5	5	4	5	5	3	1	32	8	5	2	6	3	1	2	5	4	1	3	2
582	3	5	5	5	7	6	5	4	3	4	4	4	4	5	4	5	4	4	5	5	5	5	4	5	5	5	5	5	5	4	5	5	5	4	4	1	56	8	4	4	4	2	2	3	2	2	2	2	2
584	4	3	2	3	3	6	4	3	3	3	2	4	2	5	3	3	2	3	4	4	3	3	3	3	2	4	5	4	3	3	3	4	4	4	5	2	60	7	4	3	2	3	1	3	5	4	2	2	3
585	1	1	1	1	7	4	1	1	1	1	1	1	1	7	1	7	1	4	1	1	2	7	3	4	1	7	4	4	7	6	7	4	4	4	4	2	57	6	4	4	4	4	1	4	4	4	2	4	4
589	7	7	7	7	4	6	6	4	3	5	5	7	5	4	3	6	5	2	7	6	3	7	2	5	3	7	2	7	6	3	6	3	3	1	5	1	32	8	4	2	3	2	1	3	2	1	1	3	3
590	6	5	7	7	7	6	5	5	3	5	6	5	4	6	4	7	5	5	7	6	6	7	6	7	6	7	6	5	6	5	6	6	6	5	4	1	51	6	7	1	1	7	1	1	1	4	1	1	1
594	7	7	5	5	7	7	7	6	7	7	7	7	7	5	6	7	7	5	7	7	5	7	4	5	7	7	6	7	5	6	5	5	5	4	7	2	35	8	4	1	1	1	1	1	1	1	1	4	4
595	6	4	6	3	6	5	3	3	3	3	2	5	2	6	2	6	5	5	6	6	6	6	5	6	4	6	6	6	6	5	6	5	6	5	6	1	63	8	6	4	1	6	2	4	4	4	2	2	4
599	5	5	5	3	3	5	5	3	2	3	2	2	2	3	2	6	3	3	4	2	3	3	3	3	3	3	3	3	3	3	3	3	3	3	3	1	53	3	5	3	3	4	3	4	4	3	3	4	3
601	5	4	6	5	6	5	4	6	4	4	4	5	7	3	5	6	5	5	6	6	5	5	4	6	5	6	5	5	4	5	5	5	5	4	6	1	60	3	4	1	1	4	1	2	4	1	1	3	3
602	2	3	2	2	2	2	2	4	2	2	2	2	3	4	4	4	3	5	5	5	4	5	3	3	3	4	3	4	6	4	4	3	3	3	4	2	47	5	4	4	3	4	2	3	3	3	2	4	4
604	5	3	6	4	7	5	5	5	1	2	1	3	3	6	2	4	3	4	6	4	7	4	4	5	5	7	4	5	3	5	5	6	6	4	5	1	64	6	4	3	1	6	1	5	3	2	1	2	1
605	4	4	5	3	6	4	4	3	3	3	2	5	5	3	3	2	3	3	5	3	3	3	3	3	3	4	3	2	4	4	4	3	6	2	3	1	48	3	4	3	2	4	1	2	2	3	2	4	3
606	4	4	3	5	5	4	5	5	2	2	2	2	2	5	5	5	4	3	5	5	6	5	5	3	3	6	5	4	5	2	3	5	3	5	4	2	59	8	4	3	2	4	2	2	1	3	2	3	3
608	4	5	5	5	6	4	5	4	3	3	1	1	5	5	4	5	4	5	5	6	4	6	6	6	5	5	5	6	4	5	5	6	5	4	5	2	50	2	6	4	4	4	4	4	4	4	4	4	4
609	5	5	5	4	6	3	4	4	3	3	3	3	3	5	3	4	5	5	5	6	5	6	5	5	3	6	6	6	6	5	6	4	5	4	5	2	42	8	5	2	4	4	1	3	1	1	1	4	1
610	4	4	4	4	4	4	4	5	4	4	4	5	4	6	6	6	6	5	5	6	6	6	4	6	5	6	5	5	5	4	5	5	5	3	3	1	29	6	4	1	1	1	1	1	1	1	1	1	1
613	3	2	4	2	2	7	2	3	3	5	5	6	4	2	3	3	3	3	3	4	3	3	5	2	5	3	5	5	5	6	5	6	5	5	3	1	30	8	3	3	3	7	1	3	6	4	2	5	3
616	7	5	6	4	7	5	4	2	4	5	4	6	3	6	4	6	5	4	7	6	5	7	6	6	4	6	6	7	5	6	6	6	6	4	6	1	36	8	5	3	4	1	1	2	4	1	1	5	2
618	6	5	5	6	7	5	6	3	3	3	3	5	3	5	3	3	6	5	5	6	6	6	4	4	5	6	5	6	6	5	5	6	5	4	5	2	64	6	4	1	4	3	1	4	1	1	2	2	4
619	6	5	5	4	6	4	5	7	5	6	6	5	5	6	5	7	6	5	5	5	6	6	6	6	5	6	4	6	5	6	5	4	3	5	5	2	65	7	7	1	2	4	1	2	3	4	2	3	2
621	3	3	1	2	3	5	4	3	3	4	1	6	3	5	4	5	2	4	5	5	4	6	3	3	2	5	5	6	4	5	5	3	3	3	3	2	31	5	6	2	4	5	1	3	2	3	2	5	6
622	5	5	6	6	5	5	5	5	4	4	5	4	5	4	4	4	5	4	4	4	5	4	3	6	6	6	4	5	5	6	5	5	4	6	5	1	29	5	4	3	4	4	2	3	3	3	4	4	3
624	5	5	5	3	2	5	4	5	5	5	5	5	5	5	5	7	3	3	7	4	4	7	4	5	3	3	4	6	6	3	6	4	4	3	6	1	37	6	6	1	5	1	1	1	1	1	1	3	1
628	5	3	6	6	5	5	4	3	4	4	4	5	5	4	5	6	5	5	6	6	6	6	5	6	6	5	4	6	5	6	6	6	6	6	6	2	38	8	4	3	2	4	1	2	5	3	1	1	2
629	3	4	5	2	5	5	2	3	2	3	2	3	3	2	2	3	2	3	2	3	2	3	2	3	2	3	2	3	5	3	3	3	2	3	3	1	52	3	6	5	4	5	2	4	4	4	4	5	4
630	4	3	3	3	4	4	4	2	1	1	1	1	3	5	3	6	3	3	5	6	5	6	3	6	3	5	3	6	7	3	6	4	3	3	6	2	62	3	4	3	2	4	3	3	5	4	3	3	3
634	5	6	4	3	2	2	3	3	2	3	2	3	3	5	5	6	4	5	6	7	6	7	5	6	6	7	6	7	6	5	7	5	6	5	6	2	42	8	7	2	2	5	1	3	1	1	1	1	1
635	5	4	6	5	7	4	5	5	6	5	4	6	3	7	3	6	5	3	6	6	5	6	6	5	3	6	6	7	4	3	5	6	5	3	3	1	32	4	4	2	4	2	2	3	1	1	1	1	1
637	5	4	4	3	5	4	3	4	3	3	3	2	2	5	2	4	4	4	4	4	5	4	5	5	3	5	4	5	5	5	4	5	5	5	6	2	36	5	5	3	3	5	1	3	2	1	1	1	1
648	5	4	5	5	5	3	4	5	5	5	3	5	4	4	5	4	4	5	5	6	5	4	4	4	4	4	5	5	3	4	5	4	5	5	3	1	28	8	4	4	3	3	1	2	3	1	1	3	4
651	6	5	5	6	6	5	6	5	4	4	5	4	5	4	3	4	5	5	4	6	6	5	3	4	4	4	3	5	5	4	3	4	3	3	4	2	48	8	7	4	5	3	2	3	1	1	1	2	3
652	7	3	7	4	7	5	7	5	2	6	3	6	4	6	3	7	5	3	6	5	3	6	3	6	3	6	5	7	3	3	6	3	4	2	5	2	63	3	5	2	4	4	1	2	2	1	1	5	5
653	4	4	4	6	4	4	6	2	3	4	3	5	3	6	2	7	5	4	7	5	6	7	5	6	5	7	5	6	7	4	6	6	6	4	4	1	45	8	6	4	4	1	1	4	4	1	1	4	4
655	4	5	6	6	7	5	5	3	3	3	3	4	3	5	3	6	3	3	6	6	2	7	3	6	2	7	2	7	5	3	6	5	4	2	5	2	46	8	5	2	2	2	2	2	2	2	1	2	2
659	7	7	6	6	7	6	6	5	5	6	5	5	6	5	5	5	6	5	6	6	6	6	5	5	5	5	6	5	5	5	5	5	5	5	5	1	52	8	5	6	4	1	1	1	1	1	1	1	1
660	7	6	6	7	6	7	6	5	5	7	5	6	5	5	6	6	5	5	7	5	6	7	5	6	5	6	5	6	5	5	6	5	5	5	3	2	53	6	4	5	5	3	1	6	3	2	1	6	2
662	3	2	7	3	4	6	1	3	1	1	1	1	4	7	7	6	6	6	7	7	7	7	6	6	6	7	6	6	7	6	7	6	6	2	3	2	47	5	4	1	1	7	1	5	1	4	1	1	1
664	7	6	6	5	6	6	6	2	3	5	2	5	6	5	5	6	5	4	6	6	5	6	5	5	3	6	5	6	7	5	6	5	5	6	7	1	34	8	4	1	1	1	1	1	1	2	1	2	1
666	7	6	3	4	7	5	3	5	2	4	3	7	5	7	3	6	3	4	7	7	6	5	3	6	4	2	5	6	6	6	6	7	7	3	5	1	65	5	6	1	4	7	1	4	7	5	3	6	4
667	4	3	2	2	2	3	3	3	2	3	2	3	3	4	4	4	3	3	4	3	3	4	3	3	2	4	3	3	4	3	4	3	3	3	3	1	49	6	4	4	4	3	3	3	3	3	3	3	3
670	6	5	7	5	6	1	6	6	4	4	5	5	6	6	5	6	4	5	7	7	6	7	6	6	5	5	7	5	6	3	6	6	7	3	3	1	29	6	4	2	2	1	1	1	5	1	1	1	1
671	5	6	4	5	4	4	3	3	3	3	3	4	4	3	4	3	3	3	5	3	6	5	3	4	5	5	6	5	3	4	5	3	6	6	3	1	36	8	4	2	2	2	1	2	2	2	1	2	2
674	4	4	3	4	4	4	4	4	3	3	3	3	3	3	3	4	3	3	3	3	3	3	3	3	3	4	3	3	3	3	3	3	4	3	3	1	63	3	6	4	4	4	1	3	3	4	4	3	3
675	4	6	6	5	4	3	5	3	4	4	5	5	5	6	6	7	2	3	4	4	4	5	3	6	3	6	4	5	6	4	6	3	5	4	5	2	41	3	7	4	3	2	2	4	4	6	2	3	3
677	4	4	3	3	4	4	4	3	2	2	2	2	2	3	2	4	3	3	3	3	3	3	3	3	3	4	3	4	3	3	3	3	4	3	3	2	53	8	4	4	5	6	3	3	2	4	2	4	3
678	5	2	4	3	6	5	5	3	4	5	5	3	5	5	5	4	3	3	5	4	6	5	3	5	3	5	4	5	5	5	5	5	3	3	3	1	29	5	3	2	2	4	1	2	1	4	2	2	2
680	5	5	3	4	6	4	4	4	3	3	3	4	3	3	3	5	3	3	4	4	4	5	3	4	4	6	5	5	3	3	3	4	5	3	5	2	40	5	4	4	4	4	4	4	4	4	4	4	4
684	5	6	3	5	7	5	5	5	5	7	5	6	6	5	6	5	5	4	6	5	6	6	4	6	5	6	4	5	5	6	6	4	5	5	3	1	29	8	4	1	2	2	1	2	6	1	1	1	1
686	4	5	7	4	4	4	4	4	4	4	4	5	5	5	4	5	4	5	5	5	4	5	4	4	4	5	4	6	6	4	5	5	4	3	4	2	47	5	5	4	4	4	4	4	4	2	2	4	4
687	3	4	5	4	2	4	1	3	2	5	3	5	6	2	3	6	3	5	3	3	3	3	3	3	3	7	4	4	3	3	3	5	5	3	3	1	58	3	4	5	3	3	1	5	5	5	1	5	5
688	6	6	7	6	5	7	7	3	2	2	1	1	3	6	3	5	3	5	5	5	6	6	6	6	5	7	6	7	7	7	7	7	7	6	7	2	48	8	4	5	6	4	4	6	7	1	2	5	5
689	4	1	1	2	7	1	2	3	1	1	2	2	3	3	4	6	3	3	4	4	3	5	3	3	3	7	4	5	6	4	3	5	4	4	3	2	59	6	4	4	4	6	1	2	3	4	1	7	4
691	6	7	5	7	7	7	7	3	6	3	5	7	7	7	3	7	5	6	7	7	4	7	7	7	6	7	7	5	6	7	7	7	4	3	7	1	55	3	4	4	6	3	1	7	2	2	1	7	2
694	6	7	7	6	5	7	6	4	5	6	5	7	7	6	5	7	5	5	7	7	6	7	5	6	5	6	6	7	6	5	6	6	6	5	6	1	49	8	3	1	1	2	1	1	1	1	1	1	1
696	6	7	7	7	6	5	6	4	3	6	4	7	7	4	5	6	3	5	6	6	6	7	5	4	3	7	6	7	7	4	5	6	6	5	5	2	37	7	4	1	2	3	1	1	1	2	1	2	1
697	7	6	6	7	7	4	6	6	5	5	4	6	7	6	7	7	6	5	7	5	6	7	6	7	6	7	6	7	6	7	7	7	7	6	7	2	59	2	4	2	6	7	1	2	6	2	1	6	2
704	4	4	4	4	4	4	4	2	1	1	1	1	1	3	1	3	3	3	3	3	2	5	3	5	3	5	3	5	3	5	5	2	3	3	5	2	62	3	5	4	3	4	3	4	4	4	4	4	4
707	6	6	7	6	5	6	6	4	2	3	3	5	5	3	3	5	3	5	6	6	5	5	5	5	3	5	5	6	6	6	6	5	5	3	5	2	58	8	4	2	1	7	1	1	1	1	1	1	1
710	5	5	5	4	4	5	4	5	5	5	5	5	5	4	4	5	5	5	5	3	5	5	5	5	5	6	5	5	3	6	6	6	6	6	6	1	55	5	4	3	3	3	3	3	4	2	3	2	3
712	5	4	5	4	6	5	3	5	5	5	4	4	4	4	4	5	5	4	6	6	6	5	4	5	5	5	6	5	4	5	4	6	6	5	4	1	42	6	4	2	2	2	2	2	5	3	1	2	2
716	5	4	6	4	5	6	6	3	3	3	4	6	5	5	4	5	5	6	6	6	7	6	6	5	6	6	7	7	5	6	6	7	7	6	4	1	29	8	3	1	1	2	1	2	1	1	1	1	1
717	4	3	3	2	6	5	2	5	6	7	3	5	3	6	3	3	4	5	6	5	5	6	4	5	4	5	4	6	3	5	5	5	6	3	2	1	23	6	3	1	2	2	1	1	5	1	1	1	1
718	6	4	6	6	6	6	7	5	3	3	3	5	3	4	4	4	4	5	4	4	3	5	3	5	4	5	5	5	5	5	5	4	4	5	5	2	64	8	4	1	1	1	1	1	1	4	1	3	2
719	7	7	7	5	7	7	7	6	5	7	7	7	7	5	5	7	3	6	7	7	7	7	6	7	6	7	7	7	7	6	7	6	7	6	4	2	48	6	6	1	1	1	1	1	1	1	1	1	1
721	6	6	6	6	6	6	6	6	6	6	6	6	6	6	4	6	6	6	5	5	6	6	5	5	5	6	6	6	6	6	6	6	6	5	6	1	47	4	4	4	3	6	1	4	6	2	1	4	4
722	6	5	7	5	7	5	4	5	5	5	4	7	5	3	3	6	6	5	5	4	5	5	4	3	5	5	5	5	4	4	4	5	5	4	4	1	34	6	4	2	2	2	1	1	1	1	1	1	1
725	7	5	6	4	4	5	5	3	5	7	5	5	5	6	5	3	3	3	6	5	5	6	5	3	5	5	6	4	6	5	5	3	3	2	3	1	20	3	4	1	3	6	1	4	1	1	1	6	4
726	5	4	6	4	3	6	5	3	3	5	3	5	3	6	3	6	6	5	5	6	7	7	6	6	4	6	5	7	6	6	6	6	7	6	6	1	61	6	4	2	1	3	1	2	2	3	1	2	2
729	3	6	7	4	5	6	5	5	2	2	3	6	2	2	1	3	7	4	6	6	3	5	5	2	3	3	2	2	2	1	2	1	1	1	2	1	29	6	4	4	5	3	1	2	2	6	1	6	2
730	4	4	6	6	7	5	5	7	1	2	3	6	5	7	3	6	5	5	7	7	4	7	1	6	3	5	7	7	6	3	7	7	4	3	6	2	43	2	6	4	2	4	1	1	4	4	2	4	3
731	6	6	6	7	7	7	7	6	5	6	4	7	4	3	4	4	6	4	6	6	6	5	5	5	6	4	6	7	3	5	5	6	5	5	4	2	32	5	3	1	3	1	1	1	1	1	1	1	1
732	5	4	2	5	4	5	5	3	3	5	2	5	3	6	3	4	3	5	3	5	5	5	5	3	5	5	5	5	6	5	5	6	5	5	5	2	32	6	7	4	2	2	2	4	2	6	2	2	4
734	5	5	7	6	7	4	5	5	3	3	3	3	3	4	5	6	3	3	3	5	3	5	5	4	3	5	4	5	4	3	4	5	4	3	3	2	35	7	5	2	2	5	1	2	2	4	1	2	2
738	6	6	6	5	5	4	3	4	4	5	5	4	4	3	4	4	4	4	5	4	5	5	4	5	4	4	5	5	3	4	3	5	4	3	5	1	54	6	4	5	4	5	3	4	3	4	4	1	1
740	5	4	3	4	6	5	4	3	5	5	3	6	4	4	4	6	5	3	5	5	4	5	4	5	4	5	5	3	3	3	4	5	5	4	3	2	60	8	5	1	1	1	1	1	1	1	1	1	1
741	4	4	6	6	7	6	6	3	3	4	2	5	5	3	3	7	5	4	5	4	6	6	3	4	3	5	5	6	6	4	5	6	6	4	4	2	60	7	4	3	3	5	1	2	2	3	1	3	5
744	5	2	6	4	7	3	2	3	1	1	1	3	2	6	3	2	4	3	2	3	3	2	3	2	2	4	3	3	3	3	2	2	2	3	2	2	47	3	4	4	2	6	3	4	4	5	3	4	3
747	5	6	7	5	6	5	6	5	3	6	3	5	3	4	4	5	3	4	5	5	6	5	4	3	3	5	5	4	2	3	5	6	5	3	5	1	21	5	3	2	3	2	1	5	2	1	2	3	5
748	5	4	4	2	7	6	1	2	3	5	5	6	1	7	1	7	4	6	7	7	6	7	5	7	5	7	5	7	7	5	7	4	5	5	6	1	60	6	6	1	1	1	1	1	1	1	1	1	1
749	6	6	5	3	4	5	4	3	3	4	4	4	3	5	5	6	5	4	6	6	4	5	5	6	4	4	3	4	3	3	3	6	3	4	4	1	62	3	4	1	1	1	1	1	1	1	1	1	1
750	7	7	7	5	7	6	5	4	2	3	3	6	4	3	5	6	5	5	6	7	4	6	5	6	5	7	6	6	7	5	7	5	5	6	5	2	65	6	4	4	3	5	1	4	2	7	1	4	2
751	4	4	5	4	5	2	2	3	2	1	2	3	2	4	4	6	3	3	3	4	3	3	3	4	2	5	3	4	5	3	3	4	3	3	3	1	61	6	4	3	2	4	2	2	2	2	4	5	2
752	7	7	7	7	7	7	7	5	4	4	3	4	4	4	5	5	5	5	6	5	6	6	5	5	5	5	5	5	6	6	6	6	6	5	5	1	43	9	7	3	3	2	1	2	2	2	1	2	2
753	7	6	7	3	5	4	3	4	4	5	4	5	4	5	5	7	2	3	7	7	5	7	4	7	2	7	3	7	7	3	7	4	3	2	6	1	63	6	6	4	6	5	1	6	2	4	3	4	7
755	4	3	5	3	5	3	4	5	3	3	2	4	5	4	4	3	4	3	5	5	4	5	4	5	3	4	5	5	5	4	4	5	4	4	3	1	45	5	4	4	3	3	3	3	4	3	3	4	3
759	6	5	5	4	7	5	4	5	6	6	5	6	5	6	5	6	5	4	5	6	5	5	5	5	5	6	5	7	6	5	6	6	5	4	5	2	65	8	5	2	3	3	3	3	2	2	2	2	2
761	4	1	1	1	1	1	1	4	4	4	4	4	5	6	4	5	5	4	5	6	4	5	4	5	4	5	4	5	4	4	5	4	4	4	4	1	24	3	4	4	4	4	1	4	4	1	1	4	4
762	7	3	7	1	7	5	1	5	2	4	3	5	3	7	3	7	5	3	7	7	5	7	3	6	3	7	3	7	7	5	7	3	6	3	7	1	60	6	4	1	4	1	1	1	4	4	4	1	1
763	6	6	5	6	7	4	5	5	6	6	6	6	6	5	6	4	4	6	5	5	5	5	6	5	6	4	5	5	6	5	5	5	5	5	6	2	44	8	4	3	3	2	2	3	5	3	2	5	4
764	6	5	6	5	7	5	5	3	3	4	4	5	5	5	4	5	4	5	5	5	6	5	5	5	4	4	3	5	5	4	5	5	5	4	3	1	28	8	4	4	4	3	2	4	3	2	2	4	4
765	5	5	5	5	5	5	5	6	6	7	5	6	5	4	6	4	3	4	5	4	4	4	4	5	3	5	4	5	4	4	5	5	5	5	5	1	37	3	4	4	4	3	1	2	1	2	1	2	3
768	6	5	7	5	5	3	4	5	4	5	4	6	4	5	4	6	3	4	6	5	5	6	3	5	3	4	4	4	6	6	5	5	5	5	5	1	20	5	3	2	4	2	1	2	4	2	2	3	4
769	3	2	2	2	4	2	2	3	2	2	2	2	3	4	3	3	2	3	4	5	4	4	3	4	3	5	3	5	5	4	5	3	3	3	4	2	53	6	7	4	3	4	4	4	3	3	4	3	3
771	4	4	3	4	4	5	4	4	3	2	2	4	3	3	2	3	2	3	3	3	3	3	4	4	3	4	4	4	4	4	3	5	4	4	4	2	57	3	4	4	4	3	3	4	5	4	4	4	3
772	2	2	5	3	6	5	3	4	3	3	2	2	2	6	3	5	5	5	5	5	5	5	5	6	4	6	5	5	5	5	6	5	5	4	5	2	32	6	4	5	4	3	2	4	5	2	1	3	6
773	7	7	7	4	6	6	6	3	6	7	6	7	6	3	6	7	7	7	7	5	7	6	7	6	6	7	6	7	6	4	6	6	6	6	6	1	29	6	3	1	1	1	1	1	1	1	1	1	1
775	5	5	5	3	5	5	4	3	4	5	3	5	3	4	3	7	5	4	7	6	5	7	5	6	5	6	5	6	5	5	6	5	5	5	5	2	53	6	4	3	5	2	1	3	3	3	1	3	3
779	6	4	4	5	5	4	5	5	4	5	4	5	4	5	4	5	4	3	4	4	5	6	3	5	5	4	3	4	3	3	3	4	3	4	4	1	58	4	4	3	5	4	1	3	4	4	1	4	4
781	7	7	7	5	4	5	5	4	4	4	5	4	4	5	5	6	4	5	6	6	5	6	4	6	4	6	6	5	7	5	6	6	6	6	6	1	53	4	4	4	4	6	1	4	4	4	2	4	4
784	5	4	3	4	5	4	4	4	3	5	5	5	4	6	4	6	5	4	5	5	5	6	4	5	4	6	4	5	6	5	5	5	4	4	4	1	30	7	4	3	5	4	2	4	3	2	2	2	3
787	6	6	6	6	7	6	4	3	3	5	3	6	5	4	3	6	5	5	7	6	6	7	5	6	5	6	6	7	6	5	6	5	6	6	6	1	29	8	4	1	1	1	1	1	1	1	1	1	1
788	4	1	4	4	6	1	6	5	1	1	1	7	1	5	6	7	3	4	7	7	7	5	2	4	2	7	7	7	7	4	7	7	7	4	6	2	50	2	6	4	4	7	1	4	4	7	1	4	4
789	7	4	6	5	5	6	5	5	3	7	3	6	3	4	3	5	4	4	5	3	6	6	4	5	4	3	6	5	4	5	5	6	5	2	3	2	42	8	4	1	2	1	1	1	1	1	1	2	1
790	6	5	4	4	4	5	5	5	3	4	5	5	5	3	3	3	3	3	4	3	5	5	3	4	4	3	5	5	4	3	3	4	4	3	3	1	25	7	3	3	3	1	1	3	5	1	1	1	1
791	7	5	6	5	3	7	7	5	4	5	5	5	3	6	3	6	5	5	7	6	6	7	6	7	5	6	6	7	7	5	6	5	4	4	5	1	59	6	4	1	1	3	1	1	1	7	1	1	4
792	7	7	6	7	6	7	6	6	5	6	7	6	6	7	5	6	7	7	7	5	5	6	7	5	6	7	7	7	6	7	7	7	7	7	7	2	42	8	5	2	2	4	3	4	2	4	5	3	5
796	1	1	1	1	7	2	1	3	2	3	2	5	5	5	5	3	3	3	4	6	5	5	3	3	2	5	5	5	3	3	6	6	5	3	3	1	57	6	4	1	1	7	1	1	7	7	1	1	4
799	6	6	5	4	6	4	3	3	3	3	3	5	5	5	3	6	5	4	6	5	5	5	6	5	6	5	5	5	5	5	5	4	5	4	5	2	44	8	4	1	1	2	1	1	1	1	1	2	6
800	6	6	7	4	6	3	5	5	4	4	5	5	6	4	5	4	5	6	6	5	7	4	4	5	4	4	5	5	4	5	4	6	5	3	4	2	41	7	4	3	5	6	1	4	3	3	5	6	4
807	6	6	7	7	6	4	6	5	3	6	5	6	5	4	6	5	4	3	5	5	5	4	5	4	4	4	5	5	4	4	4	3	4	5	4	1	24	7	3	3	3	3	1	3	4	2	1	3	4
811	5	4	5	3	4	2	4	6	6	6	5	5	5	4	6	5	5	6	6	6	5	6	4	5	5	5	6	6	6	5	6	6	5	5	6	2	38	7	5	4	3	1	1	2	1	1	1	2	2
813	5	4	2	5	7	5	6	5	4	5	6	5	6	5	4	7	5	6	6	7	6	7	4	6	4	7	7	7	7	7	6	6	6	7	7	1	36	7	4	5	2	3	2	1	2	2	1	4	4
814	3	1	4	5	6	2	1	1	1	1	1	3	1	5	3	7	2	2	7	7	2	7	2	7	2	7	3	7	7	3	7	5	5	2	7	1	53	8	4	1	1	1	1	2	1	1	1	3	2
816	7	7	7	6	5	6	7	4	4	6	5	7	6	6	7	6	6	5	6	7	5	7	5	6	5	7	5	7	4	6	6	5	7	6	7	1	48	8	4	1	2	7	1	1	1	3	2	1	3
817	5	4	4	4	4	4	4	2	2	2	2	2	2	4	2	5	4	4	4	4	5	5	3	4	4	5	4	4	4	4	4	4	4	4	5	2	58	3	7	4	4	4	4	4	4	4	4	4	4
818	4	1	3	1	4	1	2	2	1	4	3	5	5	3	4	4	3	4	5	5	6	4	4	3	3	6	5	3	3	4	5	5	5	4	3	1	25	5	2	1	1	1	1	1	7	1	1	1	1
819	4	7	7	7	6	6	7	7	2	3	2	6	3	7	4	7	2	3	7	7	3	7	3	6	4	6	4	7	6	3	7	3	4	3	5	2	54	5	6	1	3	1	1	2	2	1	1	3	2
821	7	7	6	6	5	6	6	4	6	6	7	7	7	7	5	5	6	5	7	6	6	7	5	6	5	6	5	7	5	6	7	6	6	6	5	2	33	8	7	2	2	1	1	2	2	1	1	2	2
822	7	7	7	7	7	7	7	5	1	1	1	6	6	6	5	2	2	6	6	4	4	4	3	3	3	6	6	7	4	2	4	4	7	2	2	1	21	5	3	6	6	6	1	3	5	6	1	6	3
824	7	4	4	5	7	6	3	2	3	4	2	5	3	1	2	3	2	5	4	5	3	3	3	2	1	4	3	4	3	4	2	4	5	2	3	1	38	8	4	3	2	2	1	3	2	2	1	3	3
826	4	5	7	5	3	5	4	3	3	6	5	7	5	4	5	4	5	3	6	5	6	7	4	5	5	6	5	6	5	3	6	5	6	4	2	1	26	7	3	3	3	6	1	4	4	7	1	6	2
830	6	5	6	5	2	6	4	3	2	2	1	6	2	6	3	6	3	5	6	6	5	6	5	6	5	6	5	6	6	5	6	5	5	3	6	2	62	4	4	4	4	1	1	2	2	1	3	2	1
834	4	4	4	4	4	4	4	3	3	3	3	3	3	3	3	5	5	5	5	5	5	5	5	5	5	5	5	5	5	5	5	5	5	5	5	2	44	6	4	4	3	4	2	3	4	2	3	3	2
836	5	3	3	3	5	4	4	4	2	3	1	5	4	5	3	3	4	4	5	5	5	5	3	3	4	5	5	5	5	4	4	4	5	3	3	1	25	5	4	4	3	3	2	3	6	4	3	4	3
837	7	6	6	6	7	6	5	4	4	5	5	7	6	6	6	6	5	4	7	6	5	7	4	6	4	6	5	7	7	5	7	3	6	4	6	1	36	6	4	1	2	2	1	1	1	1	1	2	1
838	3	1	1	1	7	1	5	3	2	2	1	1	1	6	3	4	2	3	3	3	5	5	5	3	3	3	5	3	5	5	5	5	3	3	3	2	47	5	4	3	2	4	1	2	4	1	1	1	1
839	4	4	7	6	6	4	4	4	4	5	5	5	4	4	4	4	4	4	4	4	4	3	3	5	5	5	6	4	5	5	5	6	5	4	4	2	57	3	4	1	3	3	7	3	3	3	3	3	3
843	7	7	6	6	7	6	6	5	3	6	5	7	5	5	2	5	3	4	5	3	6	5	5	4	4	4	5	5	6	5	4	5	5	2	3	1	62	6	4	4	4	3	1	4	4	4	1	6	4
845	6	2	6	5	7	6	2	5	2	2	2	5	5	5	5	7	5	6	7	7	5	7	5	7	5	7	6	7	7	6	7	7	7	6	5	1	60	8	5	1	2	6	2	1	6	2	2	2	1
847	5	4	4	5	6	5	4	3	4	5	2	4	5	4	5	5	5	3	4	5	4	5	3	4	3	4	3	4	4	5	5	5	4	3	3	1	27	6	3	1	1	1	1	1	1	1	1	1	1
848	5	5	5	5	5	5	5	6	6	6	6	6	6	6	6	6	6	6	6	5	4	6	4	4	4	6	4	5	6	4	5	4	4	4	4	1	42	4	4	4	4	2	2	2	6	4	2	2	4
850	2	2	1	2	2	2	1	2	2	1	2	2	4	4	3	7	1	3	7	5	3	4	3	3	2	7	3	4	7	3	5	3	4	3	4	2	43	7	4	5	4	5	3	4	4	3	4	3	4
851	5	4	4	3	4	3	3	3	2	3	2	4	4	5	4	7	4	4	7	6	5	6	6	6	4	6	6	6	7	5	6	6	6	4	6	1	57	2	4	5	5	3	3	5	5	3	3	5	5
852	7	7	5	6	7	7	7	5	5	6	3	3	4	5	6	5	5	5	6	6	6	6	4	6	5	6	6	5	5	5	6	6	5	5	5	1	25	8	7	1	1	1	1	1	1	1	1	1	1
853	7	5	5	4	7	4	5	3	2	3	2	5	2	4	3	5	3	3	5	5	5	4	3	3	3	5	3	4	4	3	4	3	3	2	3	1	24	5	3	3	2	3	1	3	2	3	1	2	2
855	2	4	3	5	5	5	5	3	3	3	4	6	7	5	4	3	2	5	4	7	5	3	4	3	5	5	3	3	4	5	7	6	3	4	3	1	50	5	4	5	4	3	1	4	3	3	1	5	5
857	6	4	6	2	7	5	2	3	3	5	5	6	5	3	3	4	6	5	5	5	6	5	6	3	5	4	5	5	3	6	3	5	6	3	3	1	47	5	4	3	4	3	3	2	2	1	2	4	4
862	4	4	4	2	5	3	3	3	3	3	3	5	2	6	2	6	4	5	5	5	6	6	4	4	5	5	5	5	7	5	6	5	6	4	5	2	27	3	4	3	3	4	2	4	4	2	2	5	4
864	4	4	3	2	5	4	5	3	2	3	3	5	3	5	3	5	4	4	6	5	5	6	4	6	3	5	4	7	7	4	6	4	4	4	4	2	35	8	4	2	2	4	1	2	3	1	1	2	2
865	6	5	4	7	6	4	5	3	3	5	3	5	5	3	4	2	5	4	2	2	5	2	3	2	3	3	5	2	3	3	2	2	5	5	4	1	32	7	4	3	3	2	1	2	1	1	1	2	2
866	5	5	6	5	3	5	6	5	6	6	6	6	7	4	3	3	4	5	6	6	7	6	4	5	5	5	6	6	6	7	6	6	7	4	3	1	24	7	3	2	3	1	1	1	2	2	1	2	2
867	5	5	6	5	6	6	6	6	4	5	4	6	5	4	6	5	5	6	5	5	6	6	6	5	4	6	6	5	3	4	5	4	6	6	4	2	36	7	7	1	2	1	1	1	1	1	1	2	1
868	5	4	4	4	4	5	5	2	3	3	1	4	3	4	4	4	3	4	5	4	4	4	4	5	4	5	5	6	6	5	5	6	6	5	4	2	36	6	4	1	4	4	1	4	4	4	4	4	4
870	4	6	6	2	7	5	3	4	3	4	2	7	3	4	2	7	5	6	6	7	6	7	5	5	5	6	5	6	7	5	6	7	7	5	7	2	37	8	5	3	5	6	1	1	1	1	1	1	1
874	4	5	5	6	4	3	4	4	3	5	4	5	3	6	5	6	4	3	5	6	4	6	3	5	3	5	3	4	5	5	5	4	3	3	3	1	64	3	4	3	3	2	2	2	4	2	2	2	2
883	1	1	4	4	6	1	4	4	3	5	4	5	5	6	5	6	2	3	6	6	6	4	4	4	3	3	6	6	6	5	6	5	7	2	2	1	24	5	2	1	1	1	1	1	1	1	1	1	1
884	7	4	7	6	7	7	6	3	3	5	5	7	3	7	3	7	6	6	7	7	7	7	5	7	6	7	7	7	7	7	7	7	7	6	6	1	62	7	4	1	6	1	1	6	7	1	1	5	7
886	7	7	7	7	7	2	7	3	5	5	4	4	4	4	4	5	5	5	6	4	5	5	4	5	4	5	5	5	5	5	5	5	5	5	5	2	36	7	4	5	5	4	1	4	2	4	1	5	4
889	5	2	6	5	7	6	4	3	3	6	5	7	3	5	2	7	5	5	7	4	6	7	6	6	6	6	6	6	3	6	6	7	5	6	5	1	56	3	6	6	2	6	1	6	3	4	1	6	6
892	5	5	5	6	7	6	7	5	4	6	4	6	6	4	5	6	5	5	6	6	5	6	4	6	5	6	5	6	6	6	6	6	5	5	4	1	45	6	6	4	2	6	2	6	4	3	1	6	4
893	4	7	7	7	3	1	6	7	7	7	7	7	7	7	7	7	5	5	7	7	5	7	6	7	6	7	6	7	7	7	7	7	6	6	7	2	30	8	4	1	1	6	1	1	1	2	3	1	1
894	7	3	6	7	7	5	6	6	3	4	2	4	7	7	7	6	5	5	7	7	5	7	6	7	4	7	6	7	7	5	7	3	6	5	5	1	33	8	4	1	1	1	1	1	1	1	1	1	1
895	7	7	7	7	7	7	7	6	6	7	7	7	7	5	6	7	6	6	7	7	7	7	6	6	6	5	6	6	5	6	6	6	6	6	5	2	37	8	4	4	6	4	4	2	2	2	4	2	2
896	4	5	1	1	3	5	1	4	3	1	1	1	4	7	1	6	4	5	6	6	5	6	4	6	1	6	4	6	6	5	5	5	4	4	6	1	42	5	4	4	1	4	1	2	1	5	1	1	1
898	5	2	3	4	3	5	3	4	3	5	3	7	6	4	4	4	5	5	6	4	6	5	5	3	4	3	5	4	6	5	3	3	6	5	2	1	26	7	4	2	2	2	1	2	3	2	1	5	2
899	6	4	5	7	5	6	7	4	6	7	7	7	4	5	5	4	6	5	6	7	6	6	5	6	4	6	6	5	4	5	6	5	6	6	5	2	20	1	1	1	2	3	1	5	1	3	3	2	5
901	4	4	6	6	7	6	7	5	3	5	4	5	5	3	4	5	5	5	5	5	6	6	5	5	3	5	5	6	5	5	5	5	6	5	5	1	47	8	4	1	1	3	1	1	1	1	1	1	1
902	6	7	6	5	6	6	6	5	6	6	6	6	5	6	6	6	6	5	6	5	6	6	5	6	5	6	6	6	6	5	6	5	5	5	6	2	63	8	7	4	4	6	1	1	1	4	2	1	1
906	6	5	6	5	5	2	4	6	5	5	5	5	3	5	6	6	6	5	6	7	6	7	6	6	5	6	6	7	7	6	7	6	6	6	6	2	23	5	3	1	2	5	2	3	2	2	3	3	3
910	3	7	4	4	4	4	5	4	3	4	5	5	5	3	4	5	6	6	4	4	6	4	6	4	6	5	5	3	4	5	5	4	6	4	5	2	23	7	4	7	4	7	3	4	7	2	4	7	4
911	6	5	5	6	6	5	4	3	3	5	5	2	3	5	5	5	6	6	3	6	3	4	5	6	6	7	4	3	7	3	7	3	3	3	4	2	33	7	4	7	7	7	2	6	6	3	6	6	2
914	4	3	2	2	2	2	2	5	1	1	1	5	6	6	2	7	6	5	6	6	6	6	5	6	5	7	5	6	6	5	7	5	5	5	6	1	48	6	6	1	1	5	3	3	3	2	2	2	3
923	2	2	5	2	6	4	1	2	1	2	1	3	2	4	3	5	3	5	5	6	3	4	4	5	3	5	4	5	4	5	5	4	4	3	3	2	62	5	4	1	1	3	1	2	3	4	2	5	2
924	4	5	5	4	3	5	4	5	3	3	4	2	6	3	3	4	3	3	4	4	5	3	5	2	3	3	2	4	4	5	3	4	2	4	1	2	20	5	3	3	4	5	2	3	3	2	3	5	3
925	5	4	3	5	5	5	4	4	4	6	6	6	4	5	4	5	5	6	6	5	6	5	5	5	5	5	7	5	5	4	5	6	5	5	4	1	22	5	4	2	2	2	2	2	2	2	2	2	2
926	4	4	5	4	4	6	6	4	4	6	6	4	6	3	3	4	3	3	4	3	3	3	3	4	4	3	4	4	4	3	4	4	3	4	3	1	35	7	4	4	7	4	2	4	5	6	2	5	3
927	6	5	5	4	6	6	4	5	2	5	3	5	2	7	3	2	5	5	4	6	6	4	6	4	3	5	5	5	5	5	4	5	3	6	6	2	48	6	4	2	1	4	1	4	1	7	1	1	1
928	5	4	6	6	7	6	5	5	6	6	5	6	4	3	4	2	3	5	2	3	6	2	4	3	3	1	4	2	2	6	2	7	5	4	3	1	22	6	4	5	7	2	2	3	6	3	3	5	3
930	4	7	5	6	7	7	7	3	3	3	2	5	3	3	3	6	5	5	6	6	6	6	6	6	3	6	5	5	6	5	5	5	6	6	3	2	46	6	4	2	1	2	1	1	1	1	1	1	1
931	6	6	6	6	6	6	6	5	5	5	5	5	5	5	5	6	6	6	6	6	6	6	6	6	6	6	6	6	6	6	6	6	6	6	6	2	48	8	5	1	1	3	1	1	1	1	1	1	1
933	4	3	6	4	4	4	4	3	3	4	4	4	5	4	6	4	5	5	5	5	5	5	4	5	3	4	4	6	5	5	5	4	4	5	4	1	49	7	4	2	2	3	1	1	2	2	1	3	3
938	5	4	7	4	5	5	5	3	3	3	3	3	3	6	3	7	5	6	7	6	6	6	6	6	3	7	6	6	6	5	7	3	3	6	6	2	63	3	4	3	5	3	1	1	2	4	1	2	2
939	6	6	6	6	6	4	1	4	3	3	3	3	3	4	5	6	5	4	5	5	6	6	6	5	6	6	5	5	3	6	5	6	6	6	4	1	45	5	4	2	6	5	2	1	5	1	1	2	4
945	6	5	5	3	6	5	5	3	3	3	3	3	2	6	3	5	5	4	4	5	5	6	4	5	4	6	4	5	5	5	6	5	4	3	6	2	65	7	7	2	2	2	2	2	3	4	3	3	2
946	7	2	5	6	4	4	1	5	2	5	2	6	4	5	3	5	4	5	2	5	5	2	5	2	5	3	4	5	5	5	3	4	3	3	1	2	35	3	4	2	2	2	2	3	1	3	2	2	2
947	5	4	3	3	4	4	3	4	2	2	2	2	6	6	4	6	5	4	6	5	5	5	4	6	4	6	5	5	7	4	5	6	5	3	4	2	31	3	4	2	2	2	1	1	1	2	2	2	2
953	6	4	5	3	6	6	6	3	4	6	4	5	5	5	6	5	6	7	5	6	6	5	6	3	5	5	6	7	6	5	6	7	6	6	5	1	27	5	3	5	4	2	2	3	4	3	1	5	3
955	1	1	1	1	1	1	1	1	1	1	1	1	1	7	1	3	1	1	1	4	1	1	1	3	1	3	2	1	1	2	2	2	1	1	1	2	63	6	4	4	1	7	1	4	7	1	4	4	4
956	7	5	6	6	7	7	6	5	5	5	5	6	7	6	7	6	5	6	6	7	5	7	3	6	3	6	6	7	6	3	7	5	6	4	6	2	30	7	4	1	1	5	1	1	1	3	2	2	2
958	3	1	4	1	7	4	1	1	1	1	2	2	2	6	1	1	1	4	2	3	3	4	3	4	3	5	4	6	4	4	5	3	3	1	5	1	63	6	4	4	2	4	1	2	2	1	1	2	2
959	6	4	5	4	6	5	5	5	5	5	5	5	5	5	5	7	5	5	6	6	6	6	4	5	5	5	5	5	7	5	6	6	6	6	6	2	42	7	4	2	6	4	2	4	2	6	2	2	3
960	5	5	5	5	5	4	5	5	5	5	5	6	6	5	5	5	5	5	5	5	5	4	6	4	5	5	5	6	4	2	5	5	4	3	2	1	28	6	4	1	1	1	1	1	1	1	1	1	1
963	7	2	2	2	6	4	7	2	3	6	5	6	4	6	2	3	2	4	4	4	5	3	5	6	4	3	5	3	3	5	5	6	6	3	3	2	33	8	4	1	1	1	1	1	1	1	1	1	1
970	5	5	3	5	5	5	4	3	2	2	4	5	4	4	5	3	4	5	5	5	3	5	5	5	3	5	3	5	5	5	5	4	5	5	5	2	55	3	4	5	3	3	3	3	3	5	3	4	5
974	7	7	5	6	5	6	6	4	3	5	4	5	5	5	5	5	5	5	5	7	6	6	7	6	5	7	6	6	7	5	6	6	6	6	4	2	60	6	7	3	6	1	1	2	2	2	1	2	2
975	4	2	2	2	5	4	2	3	1	2	1	3	6	4	3	2	3	4	5	6	5	6	3	4	2	4	3	6	4	3	5	3	4	3	3	2	39	6	4	2	1	2	2	1	1	2	2	2	2
976	4	5	3	3	7	3	2	3	1	3	2	7	7	5	3	2	1	1	3	5	1	2	1	3	1	5	5	5	3	3	3	5	3	1	3	2	60	8	7	4	6	6	2	5	6	2	1	5	6
977	2	2	1	1	6	1	1	1	1	1	1	1	1	4	1	1	1	1	3	3	3	3	1	1	1	1	1	2	1	1	2	1	1	1	1	2	32	3	6	5	5	5	4	5	5	3	4	6	4
981	4	1	5	3	6	4	1	5	2	3	5	5	2	1	1	5	3	3	2	1	5	3	6	1	5	3	6	3	1	4	2	6	6	1	1	1	64	6	4	4	4	4	4	4	6	5	5	5	5
983	5	4	6	4	7	6	5	5	3	3	2	5	7	4	7	7	7	6	6	7	7	7	7	6	7	3	7	7	3	7	5	7	7	7	5	1	24	6	2	2	4	4	1	4	6	6	1	4	3
985	6	6	6	6	6	6	7	7	7	7	7	7	7	7	7	5	5	5	6	7	5	6	5	6	5	7	5	7	7	5	7	6	5	4	6	2	49	6	4	3	1	4	2	2	2	2	2	2	2
986	7	6	6	5	7	6	6	3	2	5	5	5	3	6	3	6	5	3	6	6	6	6	3	6	3	6	3	6	6	5	6	5	3	3	5	2	56	6	4	2	2	4	2	2	2	5	2	4	2
987	2	2	2	3	5	5	5	5	2	3	3	4	5	3	2	3	5	4	5	6	5	5	4	5	3	6	5	6	3	7	6	6	5	5	3	2	25	7	2	3	5	1	1	5	2	1	1	1	4
988	4	4	4	4	4	4	4	4	4	4	4	4	4	4	4	5	5	5	5	5	5	5	5	5	5	6	5	6	5	6	6	6	6	6	6	2	24	8	7	3	3	3	2	3	3	3	3	3	3
989	6	7	3	6	7	6	4	6	2	5	4	5	6	3	2	4	3	2	5	6	6	7	6	5	2	4	5	5	5	6	4	5	6	2	2	2	47	6	4	2	3	5	1	2	1	1	1	3	1
990	5	7	4	4	3	2	4	4	4	4	4	4	4	2	3	6	5	4	6	4	4	3	3	3	3	4	3	3	4	3	3	4	5	3	2	1	29	5	3	4	2	6	1	1	1	7	1	1	1
991	6	5	6	7	4	5	6	6	5	7	3	5	6	7	5	6	5	4	6	5	6	6	5	6	6	6	6	5	5	5	6	7	6	5	6	1	20	5	3	5	2	3	1	2	7	2	2	2	2
992	5	3	5	2	3	2	2	2	1	2	2	3	1	4	5	3	5	6	2	1	3	1	5	1	7	2	7	7	4	7	4	6	7	1	6	2	42	6	4	2	2	4	3	2	3	1	3	5	2
993	6	7	7	6	5	4	5	7	6	6	7	5	5	7	6	7	6	6	7	7	7	5	7	6	5	7	6	6	5	5	7	6	5	6	5	2	33	8	4	3	3	4	2	2	3	5	4	3	4
995	6	7	7	7	7	6	6	3	3	3	3	3	3	4	4	6	5	3	7	3	5	6	3	4	3	5	3	4	5	3	4	4	4	4	5	1	61	3	4	4	4	4	1	4	2	4	1	4	2
999	4	4	4	3	3	3	2	3	3	3	3	3	3	6	3	6	5	4	5	6	5	6	3	5	3	6	3	6	6	3	6	3	3	3	5	1	63	3	4	2	4	4	1	1	4	4	1	7	4
1001	5	2	6	7	7	6	7	2	5	7	4	7	1	2	6	6	3	6	7	7	7	7	6	3	3	6	7	7	7	6	7	6	7	5	5	2	23	7	4	1	5	7	1	2	2	1	1	5	2
1002	7	7	7	7	7	7	6	7	7	7	7	7	7	7	7	6	7	6	7	6	7	7	7	7	6	6	7	7	5	6	6	5	6	6	6	1	22	5	3	2	6	3	2	4	4	1	1	6	6
1003	5	6	6	5	6	2	5	5	4	5	5	5	6	5	5	5	6	5	4	5	5	6	5	6	5	5	6	5	5	6	5	5	6	5	5	2	29	8	5	5	6	2	2	5	5	2	5	6	3
1008	6	7	6	6	6	7	6	6	5	7	6	6	5	4	5	6	5	6	6	5	6	5	5	4	4	5	5	6	3	4	4	4	5	5	4	1	19	5	2	2	3	1	1	1	5	1	1	3	1
1009	7	7	7	7	7	7	7	6	5	6	6	6	6	6	6	7	7	7	6	6	6	6	6	6	6	7	7	6	6	6	6	6	6	6	6	1	31	7	4	1	1	1	1	1	1	1	1	1	1
1013	2	3	2	3	5	2	3	3	2	1	2	1	2	6	3	5	3	2	5	6	5	6	2	3	2	7	2	5	5	3	6	5	2	3	5	2	19	1	1	3	2	3	2	3	1	2	1	3	2
1014	5	4	7	5	6	7	4	4	5	6	5	6	3	3	3	5	4	5	5	4	5	3	3	3	3	4	6	5	4	4	5	4	6	4	3	1	22	5	3	3	4	5	3	3	3	2	2	3	3
1016	3	6	4	5	6	5	5	6	2	4	4	6	5	4	3	4	4	4	3	6	5	6	3	4	4	7	4	5	5	3	6	1	3	4	3	1	26	3	4	4	4	5	2	3	4	3	2	5	4
1017	2	2	4	4	4	4	4	3	1	1	1	1	3	3	2	3	3	5	3	1	2	3	3	2	3	3	3	3	4	5	2	5	4	1	2	1	52	6	4	4	4	4	4	4	4	4	4	3	4
1019	5	4	7	6	4	4	4	4	2	4	2	6	4	4	4	5	4	6	4	4	5	5	5	6	5	4	4	6	5	3	5	4	4	4	4	2	32	6	4	2	4	4	2	2	2	2	2	3	2
1020	7	4	3	5	6	5	5	5	3	4	4	4	5	5	5	6	5	5	4	5	5	4	6	5	5	4	7	3	5	5	5	5	3	4	4	2	41	8	4	3	5	6	3	4	3	6	3	6	6
1028	2	2	1	2	3	1	1	2	2	2	1	1	1	6	1	6	5	5	6	6	3	6	3	6	3	6	5	6	7	5	6	3	6	1	5	2	43	8	4	4	4	4	4	4	5	3	4	3	3
1030	5	4	3	3	6	4	3	5	4	2	4	4	3	3	3	6	3	3	5	6	5	6	4	5	4	6	4	5	5	5	4	4	4	4	4	2	43	8	5	1	5	4	1	2	5	3	2	4	4
1035	7	5	5	5	5	5	5	3	3	3	3	3	3	5	3	5	5	5	5	5	3	5	5	5	5	7	5	5	5	5	6	7	5	5	6	2	64	3	7	5	4	5	3	4	4	3	3	3	3
1036	7	5	5	5	6	5	4	5	3	3	3	6	4	5	4	5	5	5	5	6	4	5	5	5	4	5	5	6	5	4	5	5	4	6	4	2	65	8	4	1	2	2	1	1	2	1	1	1	1
1039	5	5	5	3	6	4	6	5	3	4	4	4	5	4	6	3	5	5	5	5	6	5	5	5	5	5	5	5	4	5	5	5	5	5	5	2	41	8	4	4	4	2	2	4	4	2	2	3	2
1042	6	6	7	6	6	6	6	4	5	4	4	4	4	4	4	6	5	4	7	6	7	7	5	6	6	6	5	7	6	4	5	6	6	6	6	2	49	4	4	1	1	1	1	1	1	1	1	4	1
1044	4	4	6	4	6	4	4	6	1	2	1	6	4	4	3	4	4	4	4	4	3	4	4	4	4	2	5	4	4	4	4	5	4	3	1	1	24	5	4	4	4	1	1	1	1	1	1	1	1
1045	2	2	3	2	6	2	3	2	2	2	3	3	3	6	3	4	3	3	3	4	4	3	4	3	4	5	5	5	3	4	3	5	4	4	5	2	47	8	4	1	1	1	1	1	7	1	1	1	1
1054	3	4	4	4	5	4	4	3	2	2	2	3	2	4	3	5	3	3	3	3	3	4	4	4	4	5	5	5	4	3	3	4	5	4	4	2	59	8	7	4	3	3	3	3	1	3	2	4	4
1055	6	3	5	3	4	3	2	3	5	5	4	6	5	4	4	5	6	5	6	6	5	6	5	6	5	6	5	5	5	5	6	6	5	4	5	2	42	3	4	3	3	2	2	2	1	3	2	3	3
1056	6	5	5	3	3	1	1	5	3	3	1	5	4	7	7	6	5	3	6	6	6	6	5	5	1	7	6	6	5	3	4	5	5	4	3	1	26	8	3	1	1	7	2	1	4	1	2	2	2
1059	4	4	4	5	6	5	2	5	3	4	6	6	4	5	2	6	5	4	6	7	5	6	4	5	3	5	5	7	6	5	6	4	5	4	4	1	41	6	4	2	4	2	1	2	1	2	1	4	3
1061	5	5	6	6	5	4	4	5	6	5	6	6	6	4	4	6	4	4	4	4	6	4	4	4	4	5	5	4	4	4	4	4	5	3	3	1	44	6	4	1	4	2	2	2	2	2	2	2	2
1063	5	5	5	5	6	5	4	5	3	3	3	3	5	5	5	5	5	5	5	5	5	5	5	5	5	5	5	5	5	4	5	5	4	5	4	1	29	5	3	2	5	2	1	2	2	2	2	2	2
1070	7	7	7	7	6	6	7	6	6	6	7	7	6	4	6	5	6	4	6	5	6	5	4	6	4	6	6	5	5	4	5	5	5	3	5	1	37	6	4	1	1	1	1	1	1	4	4	4	3
1074	5	6	5	3	4	5	6	4	5	4	4	4	3	6	5	3	3	4	4	5	3	5	4	4	3	5	5	5	5	4	5	5	5	4	4	2	61	6	4	2	4	4	2	4	3	4	2	3	5
1075	6	4	5	4	3	3	5	5	7	6	6	5	5	7	6	5	4	4	5	6	7	7	6	5	5	4	5	5	6	5	4	4	5	6	5	2	34	8	5	4	5	3	2	5	5	4	5	3	5
1079	4	5	7	7	6	4	7	6	6	7	7	6	5	4	5	7	4	3	5	4	3	5	3	5	3	5	4	5	3	1	4	2	3	4	3	2	61	6	4	4	4	1	1	3	3	1	1	3	2
1081	4	4	5	5	5	5	5	4	7	7	7	5	6	7	7	6	7	6	7	4	7	7	6	5	3	7	7	7	5	4	5	5	6	6	6	1	26	7	3	7	7	4	4	3	2	2	2	7	2
1084	6	6	5	5	5	5	4	5	6	6	5	7	6	5	5	5	5	5	6	5	6	5	5	5	6	5	6	5	4	5	6	5	6	6	5	1	23	7	3	2	2	2	1	2	1	3	1	3	2
1086	6	6	6	7	7	6	7	6	5	5	6	7	7	6	7	7	6	5	7	7	5	7	6	6	5	7	6	7	6	5	7	6	6	6	6	1	24	5	2	1	1	2	1	1	1	1	1	1	1
1087	4	5	5	6	7	4	5	5	2	3	4	4	5	5	2	5	3	5	7	6	5	6	3	6	5	5	6	6	6	5	6	6	6	6	3	1	40	8	3	2	4	4	1	3	6	3	1	5	4
1088	4	4	4	3	4	4	4	4	4	4	4	4	4	4	4	6	3	4	6	6	4	6	4	4	4	5	4	4	4	4	6	5	5	4	4	2	46	6	4	4	4	4	4	4	4	4	4	4	4
1091	7	7	7	6	6	7	6	4	4	6	5	6	6	5	6	5	6	5	6	6	6	5	5	6	5	4	5	6	6	4	5	5	5	4	5	1	39	6	4	1	4	5	1	1	1	6	1	1	1
1092	7	7	7	6	6	2	4	4	3	3	5	5	3	5	5	6	2	4	5	3	6	5	3	5	1	4	3	5	3	4	3	4	3	5	3	1	63	3	6	1	1	1	1	1	4	1	1	4	4
1095	4	3	4	2	5	5	2	3	3	3	2	3	4	3	3	2	5	3	3	2	2	2	2	2	2	4	3	3	4	4	3	3	2	2	2	1	53	8	4	2	2	2	2	2	2	2	1	4	4
1096	2	2	2	1	6	1	1	3	3	5	2	5	3	5	5	5	3	3	4	4	6	4	6	4	6	3	5	4	5	4	4	5	6	4	4	1	43	3	4	5	1	4	1	1	1	5	1	4	1
1099	4	5	6	6	6	6	5	3	4	4	4	5	4	4	5	6	6	5	5	5	5	5	6	5	5	5	5	6	6	6	5	6	5	5	5	2	29	3	7	4	5	3	2	4	6	6	2	4	4
1104	4	2	5	4	4	5	1	3	3	3	3	3	2	5	5	6	5	5	6	3	3	7	3	6	3	7	3	6	6	5	6	5	3	2	5	1	57	3	4	1	1	1	1	1	1	1	1	1	1
1105	6	5	3	3	5	4	2	3	2	3	3	6	3	3	3	3	3	5	5	3	6	3	3	4	2	3	4	3	3	3	4	3	4	3	3	1	30	8	7	1	5	2	1	1	1	1	1	1	1
1107	4	1	4	1	2	3	1	4	2	4	1	2	4	7	3	6	4	4	5	4	6	4	6	7	5	7	6	6	7	6	6	6	6	5	6	1	57	6	4	3	4	4	1	5	6	4	3	3	4
1113	6	4	7	4	7	6	4	6	3	6	5	6	4	2	3	5	5	6	4	5	6	4	6	2	5	6	6	5	3	4	3	5	5	5	3	1	54	8	7	2	2	3	1	2	5	2	2	5	4
1115	5	5	3	1	5	4	3	2	6	7	4	7	4	7	7	7	6	6	4	7	7	6	6	6	6	7	6	5	6	6	6	6	6	6	6	2	28	5	4	2	2	1	1	1	1	1	1	1	1
1116	5	5	4	4	6	5	3	4	5	5	4	5	4	5	5	5	5	5	5	5	5	4	4	6	4	5	5	6	5	4	6	4	5	4	4	1	43	8	4	1	1	1	1	2	2	2	1	5	2
1121	7	4	1	2	5	2	4	3	1	1	1	5	2	3	2	3	1	3	2	4	4	2	3	2	2	3	3	2	4	3	3	3	4	2	1	1	47	6	6	2	5	4	1	1	2	2	1	3	2
1122	7	6	7	5	7	5	5	3	3	4	3	5	5	5	4	6	5	5	6	7	5	7	5	5	4	7	6	6	5	5	6	6	7	5	5	1	32	8	4	4	2	6	1	5	1	1	1	2	6
1124	4	4	1	4	5	4	4	4	3	3	3	5	5	5	5	5	2	3	5	5	4	4	4	5	3	4	4	5	6	5	5	5	5	5	5	2	43	5	4	2	4	3	1	2	2	2	1	3	2
1125	7	7	7	7	7	7	7	6	4	3	3	7	5	3	5	6	5	4	4	3	6	6	5	6	5	6	5	6	6	3	3	3	3	3	3	1	24	6	4	3	5	1	1	3	2	1	1	5	3
[truncated: 206 more columns]
